# Supplementary material for: Influence of isopropylmalate synthase OsIPMS1 on seed vigour associated with amino acid and energy metabolism in rice
Source: Plant Biotechnol J. 2018 Jul 16;17(2):322–37. doi: 10.1111/pbi.12979 (PMC6335077; doi:10.1111/pbi.12979)
Supplement: Supplementary file 12 — Table S2 Differently expression genes (DEGs) between WT and osipms1 in 8 h‐imbibed seeds. [file PBI-17-322-s008.xlsx]

## Sheet: Sheet1
Table S2. Differently expression genes (DEGs) between WT and osipms1 in 8 h imbibed seeds
Gene_id	osipms1a_8h_1	osipms1a_8h_2	osipms1a_8h_3	WT_8h_1	WT_8h_2	WT_8h_3	readcount_osipms1a_8h	readcount_WT_8h	log2 Fold Change	pval	padj	Blast swiss prot
LOC_Os01g01470	574	407	441	257	220	179	427.346	238.677	0.84034	5.1444e-10	1.0944e-07	sp|Q9FLJ2|NC100_ARATH NAC domain-containing protein 100 OS=Arabidopsis thaliana GN=NAC100 PE=2 SV=1//1.71908e-69
LOC_Os01g02760	40	36	27	10	12	12	31.315	12.3628	1.3408	0.0014427	0.043649	sp|Q3ECH2|Y1670_ARATH Probable receptor-like protein kinase At1g67000 OS=Arabidopsis thaliana GN=At1g67000 PE=2 SV=2//2.66394e-59
LOC_Os01g04340	865	608	806	4737	4667	2702	684.983	4370.16	-2.6735	4.2961e-11	1.0907e-08	sp|Q943Q3|HS166_ORYSJ 16.6 kDa heat shock protein OS=Oryza sativa subsp. japonica GN=HSP16.6 PE=2 SV=1//2.07414e-103
LOC_Os01g04360	1477	886	987	5774	6019	3015	998.585	5328.09	-2.4157	1.3432e-07	1.7366e-05	sp|Q943E7|HS16C_ORYSJ 16.9 kDa class I heat shock protein 3 OS=Oryza sativa subsp. japonica GN=HSP16.9C PE=2 SV=1//4.28551e-65
LOC_Os01g04580	8	7	8	24	23	15	6.9809	22.4348	-1.6843	0.00093729	0.031335	sp|Q3ECH2|Y1670_ARATH Probable receptor-like protein kinase At1g67000 OS=Arabidopsis thaliana GN=At1g67000 PE=2 SV=2//2.56396e-104
LOC_Os01g05220	26	31	23	51	64	40	24.658	55.7888	-1.1779	6.0602e-05	0.0034357	-//-
LOC_Os01g05650	31486	21982	29273	17025	17744	16054	24861.5	18474.4	0.42839	2.2817e-08	3.6337e-06	sp|P94029|MT2A_ORYSJ Metallothionein-like protein 2A OS=Oryza sativa subsp. japonica GN=MT2A PE=2 SV=1//1.08498e-16
LOC_Os01g05980	132	99	94	57	38	35	97.9143	47.5689	1.0415	5.1192e-06	0.00043114	sp|C0LGP4|Y3475_ARATH Probable LRR receptor-like serine/threonine-protein kinase At3g47570 OS=Arabidopsis thaliana GN=At3g47570 PE=2 SV=1//0
LOC_Os01g06560	1229	1008	1676	1708	2685	2021	1184.35	2309.68	-0.96359	1.463e-05	0.0010679	sp|P43273|TGA2_ARATH Transcription factor TGA2 OS=Arabidopsis thaliana GN=TGA2 PE=1 SV=1//1.58071e-07
LOC_Os01g06630	101695	72226	84328	59361	58201	55513	77631.1	63029	0.30062	3.3461e-05	0.0021199	sp|P46517|EMB5_MAIZE Late embryogenesis abundant protein EMB564 OS=Zea mays PE=2 SV=1//1.11519e-08
LOC_Os01g07170	221	175	190	93	120	76	177.043	103.997	0.76755	1.2317e-05	0.00092403	-//-
LOC_Os01g07240	908	868	894	920	1109	818	813.74	1028.63	-0.33808	0.0011581	0.036521	-//-
LOC_Os01g07530	13498	11183	11422	18955	18783	13996	10930.5	18751.7	-0.77866	5.1168e-07	5.7275e-05	sp|Q5VQG4|RFS_ORYSJ Galactinol--sucrose galactosyltransferase OS=Oryza sativa subsp. japonica GN=RFS PE=1 SV=1//0
LOC_Os01g07730	1606	1312	1508	1026	768	822	1339.18	958.001	0.48325	0.001403	0.042856	sp|Q5VQL3|PPT3_ORYSJ Phosphoenolpyruvate/phosphate translocator 3, chloroplastic OS=Oryza sativa subsp. japonica GN=PPT3 PE=2 SV=1//0
LOC_Os01g07880	921	847	915	901	977	898	816.21	1008.87	-0.30573	0.0010423	0.033875	sp|Q9SM50|HY5_SOLLC Transcription factor HY5 OS=Solanum lycopersicum GN=HY5 PE=2 SV=1//8.42564e-34
LOC_Os01g08560	7031	5625	5987	6794	7004	5612	5635.1	7040.39	-0.32121	0.00019366	0.0089629	sp|F4HQD4|HSP7P_ARATH Heat shock 70 kDa protein 15 OS=Arabidopsis thaliana GN=HSP70-15 PE=1 SV=1//0
LOC_Os01g08700	720	538	621	705	873	606	566.183	787.825	-0.47661	2.1634e-06	0.00020212	sp|Q9AWL7|GIGAN_ORYSJ Protein GIGANTEA OS=Oryza sativa subsp. japonica GN=GI PE=2 SV=2//4.86825e-114
LOC_Os01g09220	271	201	241	126	153	95	214.783	134.671	0.67344	2.4996e-05	0.0016809	sp|B0BN95|HARB1_RAT Putative nuclease HARBI1 OS=Rattus norvegicus GN=Harbi1 PE=2 SV=1//1.06636e-14
LOC_Os01g09830	1252	848	1397	1286	1992	1347	1050.07	1661.85	-0.66231	0.0012534	0.03914	sp|Q5SMY5|GRXS2_ORYSJ Monothiol glutaredoxin-S2 OS=Oryza sativa subsp. japonica GN=GRXS2 PE=2 SV=1//1.49642e-56
LOC_Os01g10210	36	33	31	54	48	56	30.4227	57.8322	-0.92673	0.0013811	0.042371	-//-
LOC_Os01g10680	381	278	307	326	421	319	290.722	384.967	-0.40509	0.00094728	0.031578	-//-
LOC_Os01g11340	432	373	427	721	961	465	373.709	768.416	-1.04	0.00070974	0.025322	sp|O64697|C7101_ARATH Cytochrome P450 710A1 OS=Arabidopsis thaliana GN=CYP710A1 PE=1 SV=1//0
LOC_Os01g11480	129	77	136	126	150	146	102.169	153.369	-0.58605	0.0013388	0.0413	sp|Q9FKX5|NIPL1_ARATH NEP1-interacting protein-like 1 OS=Arabidopsis thaliana GN=ATL27 PE=2 SV=1//3.18681e-07
LOC_Os01g12080	436	353	362	439	516	415	348.094	496.017	-0.51091	7.7522e-06	0.0006187	-//-
LOC_Os01g12190	99	77	95	48	45	35	81.818	46.4703	0.81611	0.00079707	0.02776	-//-
LOC_Os01g12464	852	680	874	1113	1267	997	727.274	1222.7	-0.7495	1.887e-15	7.8708e-13	-//-
LOC_Os01g13930	144	86	131	159	318	196	107.759	240.446	-1.1579	0.00065046	0.023641	-//-
LOC_Os01g14410	455	492	500	653	747	583	443.431	717.811	-0.69489	9.6018e-09	1.641e-06	sp|P14895|ELI5_HORVU High molecular mass early light-inducible protein HV58, chloroplastic OS=Hordeum vulgare PE=2 SV=1//1.77661e-37
LOC_Os01g15250	215	201	234	61	51	92	197.861	75.3621	1.3926	2.8721e-09	5.4392e-07	-//-
LOC_Os01g16140	3457	2645	3485	3367	3966	3562	2892.54	3953.4	-0.45076	2.6235e-08	4.0851e-06	-//-
LOC_Os01g16310	53	40	57	11	12	19	45.2357	15.4428	1.5505	1.2582e-05	0.00093793	sp|P32138|YIHQ_ECOLI Alpha-glucosidase YihQ OS=Escherichia coli (strain K12) GN=yihQ PE=1 SV=3//1.79838e-103
LOC_Os01g16810	837	661	781	416	434	449	688.503	473.453	0.54024	2.9713e-07	3.5651e-05	sp|Q9FDW1|MYB44_ARATH Transcription factor MYB44 OS=Arabidopsis thaliana GN=MYB44 PE=2 SV=1//6.82539e-34
LOC_Os01g16960	3770	2828	4053	3898	5251	4331	3211.21	4873.97	-0.60198	4.007e-07	4.618e-05	sp|Q42954|KPYC_TOBAC Pyruvate kinase, cytosolic isozyme OS=Nicotiana tabacum PE=2 SV=1//0
LOC_Os01g17010	528	425	509	475	591	519	442.071	574.459	-0.37792	0.00049054	0.018928	sp|P98204|ALA1_ARATH Phospholipid-transporting ATPase 1 OS=Arabidopsis thaliana GN=ALA1 PE=2 SV=1//0
LOC_Os01g17180	1894	1441	1518	1111	1097	1052	1463.35	1187.21	0.3017	0.00059813	0.022389	sp|Q8W207|CSN2_ARATH COP9 signalosome complex subunit 2 OS=Arabidopsis thaliana GN=CSN2 PE=1 SV=1//0
LOC_Os01g17390	866	603	772	782	1072	804	673.201	958.869	-0.5103	2.5542e-07	3.1181e-05	sp|Q8RY82|FB121_ARATH F-box protein At2g32560 OS=Arabidopsis thaliana GN=At2g32560 PE=2 SV=1//2.8446e-124
LOC_Os01g18080	244	165	215	75	114	85	187.207	98.6909	0.92364	8.6152e-08	1.1745e-05	-//-
LOC_Os01g18100	228	240	223	328	396	262	211.574	355.492	-0.74866	8.6551e-06	0.00068452	sp|Q8RXW0|RBL14_ARATH Rhomboid-like protein 14, mitochondrial OS=Arabidopsis thaliana GN=RBL14 PE=2 SV=1//1.30997e-76
LOC_Os01g19740	1406	1213	1371	730	739	714	1210.27	794.856	0.60656	1.5538e-10	3.6052e-08	sp|O22914|CP121_ARATH Calvin cycle protein CP12-1, chloroplastic OS=Arabidopsis thaliana GN=CP12-1 PE=1 SV=1//1.19857e-28
LOC_Os01g19800	518	377	402	495	579	421	390.261	540.243	-0.46917	2.7179e-05	0.0017833	sp|Q86YJ5|MARH9_HUMAN E3 ubiquitin-protein ligase MARCH9 OS=Homo sapiens GN=MARCH9 PE=1 SV=2//5.90703e-07
LOC_Os01g19820	1354	1015	1376	1536	1735	1315	1128.95	1659.42	-0.55571	6.4673e-09	1.1561e-06	sp|Q8LGG8|USPAL_ARATH Universal stress protein A-like protein OS=Arabidopsis thaliana GN=At3g01520 PE=1 SV=2//2.30574e-14
LOC_Os01g19970	415	336	379	220	231	204	341.762	237.959	0.52228	6.7275e-05	0.0037652	sp|O22264|MYB12_ARATH Transcription factor MYB12 OS=Arabidopsis thaliana GN=MYB12 PE=2 SV=1//2.5592e-65
LOC_Os01g20730	338	278	248	451	459	344	261.482	454.386	-0.7972	2.3844e-07	2.9416e-05	-//-
LOC_Os01g21120	3489	2753	3725	3468	4172	3552	3011.4	4055.53	-0.42946	1.4433e-07	1.8591e-05	sp|O22259|ERF71_ARATH Ethylene-responsive transcription factor ERF071 OS=Arabidopsis thaliana GN=ERF071 PE=2 SV=1//2.14044e-24
LOC_Os01g21144	208	156	206	107	105	111	171.824	117.863	0.54382	0.0010972	0.035236	-//-
LOC_Os01g21590	4444	3490	5275	4962	5843	5942	3990.59	6092.96	-0.61054	0.00021072	0.0095262	-//-
LOC_Os01g22010	24099	20011	22981	23150	27099	22626	20315	26406.3	-0.37833	3.6609e-07	4.2612e-05	sp|P93438|METK2_ORYSJ S-adenosylmethionine synthase 2 OS=Oryza sativa subsp. japonica GN=SAM2 PE=2 SV=1//0
LOC_Os01g24030	851	613	911	945	908	835	714.838	978.478	-0.45292	0.00077855	0.02725	sp|F4HUK6|AAE1_ARATH Probable acyl-activating enzyme 1, peroxisomal OS=Arabidopsis thaliana GN=AAE1 PE=2 SV=1//0
LOC_Os01g25470	28	17	23	1	6	2	20.3011	3.12508	2.6996	2.6518e-05	0.0017497	sp|Q9SVU0|YUC8_ARATH Probable indole-3-pyruvate monooxygenase YUCCA8 OS=Arabidopsis thaliana GN=YUC8 PE=2 SV=1//6.55209e-40
LOC_Os01g25540	255	179	265	265	301	246	210.148	294.226	-0.48552	0.0004081	0.016416	sp|Q8L9P8|RLF33_ARATH Protein RALF-like 33 OS=Arabidopsis thaliana GN=RALFL33 PE=2 SV=1//5.23032e-19
LOC_Os01g27210	209	164	198	253	286	221	172.457	275.102	-0.67373	2.0247e-06	0.00019121	sp|P46420|GSTF4_MAIZE Glutathione S-transferase 4 OS=Zea mays GN=GST4 PE=1 SV=2//2.36337e-84
LOC_Os01g29830	894	686	768	920	1036	913	708.354	1041.27	-0.5558	9.5949e-09	1.641e-06	-//-
LOC_Os01g29840	1061	723	780	526	411	407	769.04	491.259	0.64657	2.5901e-05	0.0017242	sp|Q9FLJ2|NC100_ARATH NAC domain-containing protein 100 OS=Arabidopsis thaliana GN=NAC100 PE=2 SV=1//1.64333e-68
LOC_Os01g31450	326	253	276	325	435	378	258.069	411.971	-0.67478	4.8764e-08	7.002e-06	sp|P03360|POL_AVIRE Pol polyprotein (Fragment) OS=Avian reticuloendotheliosis virus GN=pol PE=3 SV=1//2.69727e-07
LOC_Os01g32770	6821	5430	6050	5639	6621	6396	5530.63	6780.25	-0.29389	0.00017683	0.0083049	sp|Q9M886|LBD41_ARATH LOB domain-containing protein 41 OS=Arabidopsis thaliana GN=LBD41 PE=2 SV=1//1.37422e-64
LOC_Os01g35330	1152	1035	1164	46	38	25	1018.31	39.5501	4.6863	1.9796e-135	1.1559e-131	-//-
LOC_Os01g35830	820	597	690	394	480	472	634.107	489.155	0.37443	0.00038317	0.015647	-//-
LOC_Os01g36070	190	111	167	191	210	148	139.548	198.466	-0.50813	0.0016848	0.048946	sp|Q5JJY5|SWT2A_ORYSJ Bidirectional sugar transporter SWEET2a OS=Oryza sativa subsp. japonica GN=SWEET2A PE=2 SV=1//1.86805e-155
LOC_Os01g37920	322	281	334	350	430	323	284.355	398.548	-0.48706	4.8525e-05	0.0028621	-//-
LOC_Os01g37960	1202	940	1364	1281	1777	1426	1058.96	1619.68	-0.61306	7.184e-06	0.00057862	sp|Q8S9S4|ILL1_ORYSJ IAA-amino acid hydrolase ILR1-like 1 OS=Oryza sativa subsp. japonica GN=ILL1 PE=2 SV=1//0
LOC_Os01g39020	5794	4494	4512	3488	3397	3158	4466.6	3655.91	0.28895	0.001275	0.039743	sp|Q657C0|HFA6B_ORYSJ Heat stress transcription factor A-6a OS=Oryza sativa subsp. japonica GN=HSFA6B PE=2 SV=1//0
LOC_Os01g39670	128	111	122	59	63	57	109.528	65.0462	0.75176	0.00041282	0.016587	sp|Q6NKX3|FDL14_ARATH F-box/FBD/LRR-repeat protein At2g04230 OS=Arabidopsis thaliana GN=At2g04230 PE=2 SV=1//1.76902e-15
LOC_Os01g41370	95	62	85	39	40	22	72.4966	36.4038	0.99382	0.00016472	0.007778	sp|Q9FZ70|FDL1_ARATH F-box/FBD/LRR-repeat protein At1g13570 OS=Arabidopsis thaliana GN=At1g13570 PE=2 SV=1//6.69544e-06
LOC_Os01g41550	6747	5198	6370	5832	6789	6519	5527.06	6956	-0.33175	2.5285e-05	0.0016939	sp|Q9LS40|ASPG1_ARATH Protein ASPARTIC PROTEASE IN GUARD CELL 1 OS=Arabidopsis thaliana GN=ASPG1 PE=1 SV=1//9.24563e-91
LOC_Os01g42030	398	330	370	466	573	483	332.448	551.235	-0.72954	1.2393e-10	2.9536e-08	sp|Q9P6Q3|BCS1_SCHPO Probable mitochondrial chaperone bcs1 OS=Schizosaccharomyces pombe (strain 972 / ATCC 24843) GN=SPAC644.07 PE=2 SV=1//8.39051e-33
LOC_Os01g42520	9349	6745	8249	8212	10960	9007	7323.9	10189.2	-0.47635	1.1374e-09	2.2642e-07	-//-
LOC_Os01g43720	15	23	31	46	57	39	21.3827	51.2082	-1.2599	4.6689e-05	0.0027725	sp|Q9LUC5|C7A15_ARATH Cytochrome P450 72A15 OS=Arabidopsis thaliana GN=CYP72A15 PE=2 SV=1//0
LOC_Os01g44220	4742	3483	3602	2284	2194	1836	3560.05	2294.42	0.63377	8.9914e-10	1.8531e-07	sp|P55241|GLGL1_MAIZE Glucose-1-phosphate adenylyltransferase large subunit 1, chloroplastic/amyloplastic OS=Zea mays GN=SH2 PE=1 SV=1//0
LOC_Os01g45910	2470	1948	2338	2093	2734	2215	2040.94	2546.25	-0.31914	9.8004e-05	0.005141	sp|O24381|TLC1_SOLTU Plastidic ATP/ADP-transporter OS=Solanum tuberosum PE=2 SV=2//0
LOC_Os01g46400	291	228	324	311	350	303	254.637	349.749	-0.45788	0.00034503	0.014323	sp|Q9LFT0|TBL19_ARATH Protein trichome birefringence-like 19 OS=Arabidopsis thaliana GN=TBL19 PE=3 SV=1//1.91803e-129
LOC_Os01g46860	35	45	27	4	1	2	33.1341	2.61349	3.6643	5.1633e-07	5.7611e-05	sp|Q94DB8|PT111_ORYSJ Inorganic phosphate transporter 1-11 OS=Oryza sativa subsp. japonica GN=PHT1-11 PE=2 SV=1//0
LOC_Os01g46926	1876	1423	1668	1659	1961	1626	1497.76	1900.37	-0.34347	6.8199e-05	0.0038048	sp|Q8S920|UBC5A_ORYSJ Ubiquitin-conjugating enzyme E2 5A OS=Oryza sativa subsp. japonica GN=UBC5A PE=2 SV=1//1.1172e-78
LOC_Os01g46950	2489	1906	2073	1505	1431	1221	1951.02	1511.35	0.36839	2.0314e-05	0.001408	sp|Q40784|AAPC_CENCI Putative glucose-6-phosphate 1-epimerase OS=Cenchrus ciliaris PE=2 SV=1//3.59493e-145
LOC_Os01g47200	488	308	444	250	249	237	370.977	267.964	0.46929	0.00012153	0.0060652	sp|Q84WP5|CSPL8_ARATH CASP-like protein 4A3 OS=Arabidopsis thaliana GN=At2g36330 PE=2 SV=1//3.89498e-32
LOC_Os01g47270	2011	1872	1730	1976	2418	1738	1708.91	2213.88	-0.3735	0.0014857	0.04472	-//-
LOC_Os01g48430	49	43	49	12	19	20	42.8016	18.5111	1.2093	0.00062412	0.022993	-//-
LOC_Os01g48960	1994	1570	1914	1980	2345	1989	1654.77	2288.25	-0.46761	3.2482e-08	4.9556e-06	sp|Q0JKD0|GLT1_ORYSJ Glutamate synthase 1 [NADH], chloroplastic OS=Oryza sativa subsp. japonica GN=Os01g0681900 PE=2 SV=1//0
LOC_Os01g49240	56	35	33	76	74	55	37.0126	74.3224	-1.0058	0.00012554	0.0062479	sp|Q66PF4|CGT_FRAAN Cinnamate beta-D-glucosyltransferase OS=Fragaria ananassa GN=GT2 PE=1 SV=1//1.64454e-61
LOC_Os01g49830	623	383	687	650	821	781	506.451	817.463	-0.69073	0.00014932	0.007196	sp|Q8RZX9|Y1934_ORYSJ AP2/ERF and B3 domain-containing protein Os01g0693400 OS=Oryza sativa subsp. japonica GN=Os01g0693400 PE=2 SV=1//0
LOC_Os01g50020	24	12	21	2	6	1	16.8931	3.11717	2.4381	0.00034168	0.014217	sp|Q6ICX4|PTBP3_ARATH Polypyrimidine tract-binding protein homolog 3 OS=Arabidopsis thaliana GN=At1g43190 PE=2 SV=1//1.0386e-11
LOC_Os01g50370	105	97	83	143	136	116	86.7476	143.608	-0.72724	7.7013e-05	0.004198	sp|Q54R82|MKKA_DICDI Mitogen-activated protein kinase kinase kinase A OS=Dictyostelium discoideum GN=mkkA PE=1 SV=2//3.94412e-48
LOC_Os01g50700	102996	79493	85976	63911	59778	54928	81010.2	65042.6	0.31672	0.00013223	0.0064885	sp|Q8GYX8|DNJ10_ARATH Chaperone protein dnaJ 10 OS=Arabidopsis thaliana GN=ATJ10 PE=2 SV=2//6.29907e-103
LOC_Os01g51380	311	222	218	306	355	238	225.715	324.415	-0.52334	0.00047258	0.018438	sp|Q9SZN1|VATB2_ARATH V-type proton ATPase subunit B2 OS=Arabidopsis thaliana GN=VHA-B2 PE=1 SV=1//0
LOC_Os01g52140	227	152	182	364	387	216	168.179	348.385	-1.0507	0.00025346	0.011142	-//-
LOC_Os01g52230	385	311	303	334	480	393	302.083	435.976	-0.5293	2.8194e-05	0.0018429	sp|Q67YC0|PPSP1_ARATH Inorganic pyrophosphatase 1 OS=Arabidopsis thaliana GN=PS2 PE=1 SV=1//1.30502e-99
LOC_Os01g52900	4447	3598	4616	4297	4910	4546	3829.42	4995.57	-0.38352	1.3203e-06	0.00012957	sp|Q8NXH0|CSD_STAAW Probable cysteine desulfurase OS=Staphylococcus aureus (strain MW2) GN=csd PE=3 SV=1//4.14463e-18
LOC_Os01g53020	1	3	4	15	19	7	2.52306	14.6274	-2.5354	0.00028817	0.012358	sp|Q3AF07|DNAJ_CARHZ Chaperone protein DnaJ OS=Carboxydothermus hydrogenoformans (strain ATCC BAA-161 / DSM 6008 / Z-2901) GN=dnaJ PE=3 SV=1//9.84567e-12
LOC_Os01g53220	1899	1512	1671	1761	2607	1675	1535.8	2170.49	-0.49903	0.0013013	0.040419	sp|Q942D6|HFC1B_ORYSJ Heat stress transcription factor C-1b OS=Oryza sativa subsp. japonica GN=HSFC1B PE=2 SV=1//1.2336e-159
LOC_Os01g53430	357	323	414	381	454	379	332.499	439.784	-0.40344	0.00046388	0.0182	sp|Q4R1I9|ANGLT_ROSHC Anthocyanidin 5,3-O-glucosyltransferase OS=Rosa hybrid cultivar GN=RhGT1 PE=2 SV=1//4.90663e-112
LOC_Os01g53650	4846	4052	4179	6001	5935	4207	3960.91	5846.37	-0.56171	0.0009097	0.030714	sp|Q94JI5|C3H10_ORYSJ Zinc finger CCCH domain-containing protein 10 OS=Oryza sativa subsp. japonica GN=Os01g0738400 PE=2 SV=1//5.03994e-145
LOC_Os01g53680	509	335	451	518	560	499	388.071	572.792	-0.56169	7.9111e-07	8.2492e-05	sp|Q94AA4|PFKA3_ARATH ATP-dependent 6-phosphofructokinase 3 OS=Arabidopsis thaliana GN=PFK3 PE=1 SV=1//0
LOC_Os01g53710	30	21	30	37	54	53	24.3463	52.2219	-1.101	0.00040739	0.016406	sp|Q9ZQP1|DSP8_ARATH Putative dual specificity protein phosphatase DSP8 OS=Arabidopsis thaliana GN=DSP8 PE=2 SV=2//2.01569e-90
LOC_Os01g53750	187	131	227	201	338	259	163.912	287.226	-0.80927	0.00092378	0.031002	sp|Q9FJU9|E1313_ARATH Glucan endo-1,3-beta-glucosidase 13 OS=Arabidopsis thaliana GN=At5g56590 PE=1 SV=1//0
LOC_Os01g53810	2248	1833	2342	2315	3055	2938	1943.35	3014.92	-0.63357	1.1126e-05	0.0008511	sp|Q9M1S8|GCP2_ARATH Probable glutamate carboxypeptidase 2 OS=Arabidopsis thaliana GN=AMP1 PE=1 SV=3//2.42627e-153
LOC_Os01g54050	258	173	208	244	303	252	191.578	289.261	-0.59444	2.2428e-05	0.0015258	sp|Q9LU15|AHP4_ARATH Histidine-containing phosphotransfer protein 4 OS=Arabidopsis thaliana GN=AHP4 PE=1 SV=2//1.02495e-46
LOC_Os01g54300	192	114	157	199	217	165	138.094	210.357	-0.60719	0.00014785	0.0071449	sp|Q0JJD4|MAN2_ORYSJ Mannan endo-1,4-beta-mannosidase 2 OS=Oryza sativa subsp. japonica GN=MAN2 PE=2 SV=2//0
LOC_Os01g54430	16766	13462	12623	9346	9355	7636	12953.4	9560.38	0.43819	0.00034043	0.014182	sp|Q5JNJ5|ENL1_ORYSJ Early nodulin-like protein 1 OS=Oryza sativa subsp. japonica GN=ENODL1 PE=1 SV=1//1.48793e-105
LOC_Os01g54530	821	643	569	402	306	330	613.765	380.093	0.69133	0.00029466	0.012559	-//-
LOC_Os01g54620	287	224	254	123	140	106	230.976	133.503	0.79087	4.4131e-07	4.9877e-05	sp|Q5JN63|CESA4_ORYSJ Cellulose synthase A catalytic subunit 4 [UDP-forming] OS=Oryza sativa subsp. japonica GN=CESA4 PE=2 SV=1//0
LOC_Os01g54890	314	270	308	384	506	314	270.525	432.945	-0.67842	3.789e-05	0.0023454	sp|O04681|PTI5_SOLLC Pathogenesis-related genes transcriptional activator PTI5 OS=Solanum lycopersicum GN=PTI5 PE=2 SV=1//3.42708e-11
LOC_Os01g55110	141	124	99	143	196	207	110.532	198.484	-0.84456	0.00042459	0.016943	sp|Q9SLC3|ATL41_ARATH E3 ubiquitin-protein ligase ATL41 OS=Arabidopsis thaliana GN=ATL41 PE=1 SV=1//2.80487e-21
LOC_Os01g55270	2437	2007	2142	2784	2745	2173	1993.43	2794.92	-0.48755	4.4554e-05	0.0026914	sp|Q6AYK6|CYBP_RAT Calcyclin-binding protein OS=Rattus norvegicus GN=Cacybp PE=1 SV=1//1.54842e-18
LOC_Os01g55540	17369	13550	14202	10816	10796	9890	13621.9	11460.5	0.24925	0.00094188	0.031458	sp|P37833|AATC_ORYSJ Aspartate aminotransferase, cytoplasmic OS=Oryza sativa subsp. japonica GN=Os01g0760600 PE=2 SV=1//0
LOC_Os01g55590	608	462	541	221	228	211	485.822	240.051	1.0171	1.0835e-16	4.9948e-14	sp|Q8H151|AAE13_ARATH Malonate--CoA ligase OS=Arabidopsis thaliana GN=AAE13 PE=1 SV=1//0
LOC_Os01g55750	3	3	3	15	10	16	2.7487	15.1388	-2.4614	0.00048764	0.018878	sp|Q9FME3|TCP5_ARATH Transcription factor TCP5 OS=Arabidopsis thaliana GN=TCP5 PE=2 SV=1//2.30813e-35
LOC_Os01g56080	3	3	2	13	15	11	2.44574	14.0985	-2.5272	0.00051694	0.019794	-//-
LOC_Os01g56630	359	313	319	336	449	339	300.757	405.684	-0.43176	0.00024293	0.010774	sp|Q7RTS9|DYM_HUMAN Dymeclin OS=Homo sapiens GN=DYM PE=1 SV=1//1.00994e-90
LOC_Os01g57500	98	65	67	92	148	88	68.8831	117.468	-0.77005	0.0011296	0.035947	-//-
LOC_Os01g58580	310	216	280	271	333	297	242.141	326.714	-0.43218	0.0011047	0.035384	sp|O64518|MCA5_ARATH Metacaspase-5 OS=Arabidopsis thaliana GN=AMC5 PE=1 SV=1//3.01677e-163
LOC_Os01g58850	619	476	527	656	694	558	489.374	691.85	-0.49952	2.1586e-06	0.00020212	sp|Q93ZT5|EDL3_ARATH EID1-like F-box protein 3 OS=Arabidopsis thaliana GN=EDL3 PE=2 SV=1//3.07489e-80
LOC_Os01g59190	104	61	71	95	108	110	70.2849	113.927	-0.69683	0.00098806	0.032689	-//-
LOC_Os01g60190	3828	2748	3641	4138	5364	3983	3073.8	4867.58	-0.66318	4.3252e-13	1.3652e-10	sp|P30792|PMGI_MAIZE 2,3-bisphosphoglycerate-independent phosphoglycerate mutase OS=Zea mays PE=1 SV=1//0
LOC_Os01g60850	37	25	19	42	62	62	24.2597	60.2196	-1.3117	1.2471e-05	0.00093164	sp|Q9M0R7|ATL39_ARATH RING-H2 finger protein ATL39 OS=Arabidopsis thaliana GN=ATL39 PE=2 SV=1//1.33119e-06
LOC_Os01g60860	553	419	535	617	725	652	454.462	723.592	-0.67102	2.5245e-10	5.6697e-08	sp|Q9LZW3|PUB16_ARATH U-box domain-containing protein 16 OS=Arabidopsis thaliana GN=PUB16 PE=2 SV=1//6.8782e-121
LOC_Os01g61080	93	78	87	116	123	121	78.1574	131.051	-0.74567	0.00012042	0.006025	sp|Q8S8P5|WRK33_ARATH Probable WRKY transcription factor 33 OS=Arabidopsis thaliana GN=WRKY33 PE=1 SV=2//1.41266e-13
LOC_Os01g61340	34	27	43	1	2	4	31.4358	2.5804	3.6067	3.7018e-10	8.1571e-08	-//-
LOC_Os01g61400	6874	5283	6089	3763	4351	4118	5505.16	4444.46	0.30877	8.2539e-05	0.004449	sp|Q9ZS97|AB8I_ARATH UPF0051 protein ABCI8, chloroplastic OS=Arabidopsis thaliana GN=ABCI8 PE=2 SV=1//0
LOC_Os01g61460	426	304	377	357	505	379	332.896	447.497	-0.42681	0.00026051	0.011381	sp|Q9LY46|TBL29_ARATH Protein ESKIMO 1 OS=Arabidopsis thaliana GN=ESK1 PE=1 SV=1//6.17647e-167
LOC_Os01g61970	3663	2785	3324	3103	3733	3329	2947.07	3686.95	-0.32315	6.7697e-05	0.0037828	sp|Q8BUV8|GP107_MOUSE Protein GPR107 OS=Mus musculus GN=Gpr107 PE=2 SV=2//2.31668e-63
LOC_Os01g62190	1672	1194	1326	1007	906	762	1260.31	973.083	0.37314	0.0014318	0.043399	sp|Q42410|ZAT12_ARATH Zinc finger protein ZAT12 OS=Arabidopsis thaliana GN=ZAT12 PE=2 SV=1//1.34683e-20
LOC_Os01g62244	3479	2595	3113	3123	4079	3181	2768.2	3751.28	-0.43843	4.8315e-08	6.9662e-06	sp|Q42540|UBC7_ARATH Ubiquitin-conjugating enzyme E2 7 OS=Arabidopsis thaliana GN=UBC7 PE=2 SV=1//9.95146e-94
LOC_Os01g62290	19068	15979	17514	39560	41132	26147	15922	38588.9	-1.2772	5.1895e-08	7.391e-06	sp|P09189|HSP7C_PETHY Heat shock cognate 70 kDa protein OS=Petunia hybrida GN=HSP70 PE=2 SV=1//0
LOC_Os01g62420	455	304	584	624	780	510	403.274	689.532	-0.77386	0.00052487	0.020032	sp|P48494|TPIS_ORYSJ Triosephosphate isomerase, cytosolic OS=Oryza sativa subsp. japonica GN=TPI PE=1 SV=3//2.86126e-135
LOC_Os01g62760	5473	4285	4803	4819	5374	4395	4396.99	5287.38	-0.26604	0.00068169	0.024572	sp|Q5N9N2|P2C09_ORYSJ Probable protein phosphatase 2C 9 OS=Oryza sativa subsp. japonica GN=Os01g0846300 PE=2 SV=1//0
LOC_Os01g63380	25	23	38	2	10	8	26.1464	7.1358	1.8735	0.00020005	0.0092241	sp|Q9SZL8|FRS5_ARATH Protein FAR1-RELATED SEQUENCE 5 OS=Arabidopsis thaliana GN=FRS5 PE=2 SV=1//6.36179e-11
LOC_Os01g63690	491	363	570	648	773	726	429.137	779.677	-0.86144	9.7774e-11	2.4124e-08	sp|O04203|HSPR2_ARATH Nematode resistance protein-like HSPRO2 OS=Arabidopsis thaliana GN=HSPRO2 PE=1 SV=1//7.44241e-104
LOC_Os01g63810	209	177	165	99	106	110	166.995	114.781	0.54092	0.0016038	0.04726	sp|P36914|AMYG_ASPOR Glucoamylase OS=Aspergillus oryzae (strain ATCC 42149 / RIB 40) GN=glaA PE=2 SV=2//4.3157e-09
LOC_Os01g64110	390	315	360	505	567	416	322.07	538.144	-0.74062	8.8183e-11	2.2068e-08	sp|P23472|CHLY_HEVBR Hevamine-A OS=Hevea brasiliensis PE=1 SV=2//1.45453e-111
LOC_Os01g64670	5861	4839	4807	3517	3598	3346	4694.08	3805.6	0.30272	0.00024881	0.011007	sp|O48556|IPYR_MAIZE Soluble inorganic pyrophosphatase OS=Zea mays GN=IPP PE=2 SV=1//2.44444e-119
LOC_Os01g64700	2405	1829	1967	1449	1273	1190	1869.84	1426.21	0.39073	0.00020276	0.0093107	sp|Q8LJA9|TLP3_ORYSJ Tubby-like F-box protein 3 OS=Oryza sativa subsp. japonica GN=TULP3 PE=2 SV=1//0
LOC_Os01g64949	17	22	17	1	0	0	17.3208	0.378083	5.5177	9.0708e-08	1.2223e-05	-//-
LOC_Os01g64960	747	553	607	109	139	88	574.312	120.933	2.2476	3.8571e-63	6.4351e-60	sp|Q9SMB4|PSBS_TOBAC Photosystem II 22 kDa protein, chloroplastic OS=Nicotiana tabacum GN=PSBS PE=2 SV=1//3.3628e-93
LOC_Os01g65100	1363	1168	1047	747	805	582	1085.04	772.057	0.49097	0.0011238	0.035858	sp|Q0WP01|PTR9_ARATH Protein NRT1/ PTR FAMILY 5.10 OS=Arabidopsis thaliana GN=NPF5.10 PE=2 SV=1//9.88068e-25
LOC_Os01g65169	431	378	393	238	226	248	364.889	260.102	0.48838	0.00011902	0.0059915	sp|Q0WP01|PTR9_ARATH Protein NRT1/ PTR FAMILY 5.10 OS=Arabidopsis thaliana GN=NPF5.10 PE=2 SV=1//5.41044e-108
LOC_Os01g65240	61	48	54	6	21	17	49.2329	15.7429	1.6449	3.2201e-06	0.00028781	-//-
LOC_Os01g65880	354	221	273	297	391	262	253.394	342.126	-0.43315	0.0016882	0.049004	sp|Q8RZQ8|SWT1A_ORYSJ Bidirectional sugar transporter SWEET1a OS=Oryza sativa subsp. japonica GN=SWEET1A PE=2 SV=1//7.33817e-133
LOC_Os01g65920	8104	6425	6894	7851	8111	6455	6472.66	8129.81	-0.32886	0.00015346	0.0073353	sp|Q9LPL4|SKP2A_ARATH F-box protein SKP2A OS=Arabidopsis thaliana GN=SKP2A PE=1 SV=1//1.8807e-134
LOC_Os01g66120	15075	11788	12104	8392	9661	8679	11765.1	9703.01	0.278	0.00029328	0.012516	sp|Q7F2L3|NAC48_ORYSJ NAC domain-containing protein 48 OS=Oryza sativa subsp. japonica GN=NAC48 PE=2 SV=1//0
LOC_Os01g67040	56	78	76	177	221	95	65.0456	176.336	-1.4388	0.00064905	0.023641	sp|Q9M1B5|RBL13_ARATH RHOMBOID-like protein 13 OS=Arabidopsis thaliana GN=RBL13 PE=3 SV=1//5.68323e-124
LOC_Os01g67480	320	257	368	346	550	409	285.752	469.731	-0.71707	0.00016469	0.007778	sp|Q8H102|BH128_ARATH Transcription factor bHLH128 OS=Arabidopsis thaliana GN=BHLH128 PE=1 SV=1//1.03471e-39
LOC_Os01g67630	283	223	263	319	463	266	232.297	375.688	-0.69357	0.00073118	0.025919	sp|Q9M390|PTR1_ARATH Protein NRT1/ PTR FAMILY 8.1 OS=Arabidopsis thaliana GN=NPF8.1 PE=1 SV=1//0
LOC_Os01g67860	43305	35233	40099	38218	43642	34910	35889.3	42290.2	-0.23677	0.0012433	0.038859	sp|P17784|ALF_ORYSJ Fructose-bisphosphate aldolase cytoplasmic isozyme OS=Oryza sativa subsp. japonica GN=FBA PE=1 SV=2//0
LOC_Os01g67950	531	356	545	479	698	566	429.692	629.334	-0.55052	0.00043564	0.017247	sp|Q0WPX7|BAG2_ARATH BAG family molecular chaperone regulator 2 OS=Arabidopsis thaliana GN=BAG2 PE=1 SV=1//1.2963e-19
LOC_Os01g68650	1063	894	1032	1004	1264	1304	905.589	1299	-0.52047	0.00058036	0.021817	-//-
LOC_Os01g68670	1780	1262	1349	987	1100	895	1319.55	1080.72	0.28806	0.00139	0.04257	sp|Q0JGM8|CYT5_ORYSJ Cysteine proteinase inhibitor 5 OS=Oryza sativa subsp. japonica GN=Os01g0915401 PE=3 SV=2//6.1136e-50
LOC_Os01g68680	1000	712	826	966	1250	961	763.015	1147.63	-0.58887	5.1851e-10	1.0944e-07	sp|Q9M8Y0|SEC_ARATH Probable UDP-N-acetylglucosamine--peptide N-acetylglucosaminyltransferase SEC OS=Arabidopsis thaliana GN=SEC PE=2 SV=1//0
LOC_Os01g68700	1892	1483	1941	1815	2360	2054	1605.63	2255.89	-0.49056	3.2502e-07	3.8471e-05	sp|Q9SRT2|BH062_ARATH Transcription factor bHLH62 OS=Arabidopsis thaliana GN=BHLH62 PE=2 SV=1//6.53883e-52
LOC_Os01g68950	2825	2127	2610	2486	2979	2191	2279.64	2766.22	-0.27911	0.00060227	0.02252	sp|P55857|SUMO1_ORYSJ Small ubiquitin-related modifier 1 OS=Oryza sativa subsp. japonica GN=SUMO1 PE=1 SV=1//1.85122e-68
LOC_Os01g68960	716	538	637	699	685	589	569.973	717.111	-0.3313	0.0015452	0.046032	-//-
LOC_Os01g69050	814	676	751	725	845	773	678.57	850.631	-0.32604	0.00090185	0.030529	-//-
LOC_Os01g70310	499	365	374	276	253	245	372.569	282.199	0.40079	0.0010249	0.033507	sp|Q9LSE2|ICE1_ARATH Transcription factor ICE1 OS=Arabidopsis thaliana GN=SCRM PE=1 SV=1//4.38231e-88
LOC_Os01g70570	429	300	356	379	477	331	325.931	428.071	-0.39328	0.00089946	0.030477	sp|Q9V6G5|TAZ_DROME Tafazzin homolog OS=Drosophila melanogaster GN=Taz PE=2 SV=2//1.31123e-42
LOC_Os01g70790	4742	3886	4017	4557	5176	4165	3826.42	5034.36	-0.39582	4.3061e-07	4.8998e-05	-//-
LOC_Os01g71050	191	151	152	185	216	175	149.226	208.595	-0.4832	0.0016665	0.048558	sp|B9DHD7|VAP22_ARATH Vesicle-associated protein 2-2 OS=Arabidopsis thaliana GN=PVA22 PE=1 SV=1//5.13115e-45
LOC_Os01g71970	2519	2058	2135	2803	2797	2668	2030.78	3010.28	-0.56786	9.9896e-12	2.7559e-09	sp|Q9LPR8|SCL3_ARATH Scarecrow-like protein 3 OS=Arabidopsis thaliana GN=SCL3 PE=2 SV=1//5.58703e-123
LOC_Os01g72490	700	598	680	638	716	726	599.71	757.133	-0.33628	0.00098213	0.032524	sp|Q94CK9|LRP1_ARATH Protein LATERAL ROOT PRIMORDIUM 1 OS=Arabidopsis thaliana GN=LRP1 PE=1 SV=1//2.19087e-54
LOC_Os01g72910	93	87	71	36	42	40	76.4507	42.8758	0.83437	0.0010785	0.034761	sp|Q08655|ASR1_SOLLC Abscisic stress-ripening protein 1 OS=Solanum lycopersicum GN=ASR1 PE=2 SV=1//3.66416e-07
LOC_Os01g73110	8415	6352	7126	7397	8192	6572	6599.67	8029.98	-0.283	0.00025716	0.011276	-//-
LOC_Os01g73630	51	33	36	62	64	57	35.9021	66.5096	-0.8895	0.0011131	0.035583	sp|Q9FMR1|RGAP1_ARATH Rho GTPase-activating protein 1 OS=Arabidopsis thaliana GN=ROPGAP1 PE=2 SV=1//3.2457e-104
LOC_Os01g74020	2437	2151	2344	2661	2966	2632	2104.88	2998.33	-0.51042	4.388e-10	9.4317e-08	sp|Q94DH3|PCL1_ORYSJ Transcription factor PCL1 OS=Oryza sativa subsp. japonica GN=PCL1 PE=2 SV=1//7.05889e-97
LOC_Os02g01700	124	117	146	176	177	162	117.835	187.336	-0.66886	4.3261e-05	0.0026178	-//-
LOC_Os02g01870	74	57	79	121	208	137	63.3837	167.096	-1.3985	1.1196e-07	1.4859e-05	-//-
LOC_Os02g01940	150	111	102	125	192	148	109.283	167.588	-0.61685	0.00028171	0.01214	sp|Q9SSE9|JMJ25_ARATH Lysine-specific demethylase JMJ25 OS=Arabidopsis thaliana GN=JMJ25 PE=1 SV=1//9.15959e-27
LOC_Os02g02780	271	180	299	286	330	346	225.026	350.311	-0.63854	0.00048511	0.018801	sp|Q2MHE4|HT1_ARATH Serine/threonine-protein kinase HT1 OS=Arabidopsis thaliana GN=HT1 PE=1 SV=1//6.72754e-77
LOC_Os02g02900	95	76	90	124	186	108	78.897	149.795	-0.92495	3.1836e-05	0.0020326	-//-
LOC_Os02g03040	376	294	322	335	516	338	299.528	426.975	-0.51146	0.0016132	0.047378	sp|P92966|SRS41_ARATH Serine/arginine-rich splicing factor RS41 OS=Arabidopsis thaliana GN=RS41 PE=1 SV=2//2.20713e-11
LOC_Os02g03280	3357	2804	3166	5552	6373	3920	2824.95	5710	-1.0153	4.3213e-07	4.8998e-05	sp|Q9MBD8|BI1_ORYSJ Bax inhibitor 1 OS=Oryza sativa subsp. japonica GN=BI1 PE=2 SV=1//4.48075e-115
LOC_Os02g03294	18	23	14	138	135	65	17.0252	121.703	-2.8376	3.3075e-07	3.8886e-05	sp|Q7XC35|CCP41_ORYSJ Cyclin-P4-1 OS=Oryza sativa subsp. japonica GN=CYCP4-1 PE=2 SV=1//2.17055e-34
LOC_Os02g04250	927	762	909	865	1057	970	786.316	1049.39	-0.41637	1.1239e-05	0.00085792	sp|Q5NDE4|PMGT2_TAKRU Protein O-linked-mannose beta-1,4-N-acetylglucosaminyltransferase 2 OS=Takifugu rubripes GN=pomgnt2 PE=2 SV=1//2.26644e-09
LOC_Os02g04330	319	262	258	186	182	126	253.907	178.867	0.50541	0.0008534	0.029329	sp|Q94AX2|PTST_ARATH Protein PTST, chloroplastic OS=Arabidopsis thaliana GN=PTST PE=1 SV=1//5.77446e-73
LOC_Os02g04780	4662	3894	4404	4339	5107	3715	3925.31	4755.53	-0.2768	0.00084318	0.029048	-//-
LOC_Os02g05530	1	2	3	13	19	10	1.87113	15.0292	-3.0058	5.2183e-05	0.003027	-//-
LOC_Os02g06640	98929	77397	93146	90765	101859	90337	81376.1	102715	-0.33597	7.3308e-06	0.00058774	sp|P0CH05|UBI2P_PETCR Polyubiquitin OS=Petroselinum crispum GN=PCUBI4-2 PE=3 SV=1//0
LOC_Os02g07010	51	30	47	63	82	61	38.1877	74.3567	-0.96135	0.00020574	0.0094101	-//-
LOC_Os02g07680	772	547	713	721	889	649	610.94	815.739	-0.41708	3.1661e-05	0.0020279	sp|O48921|C97B2_SOYBN Cytochrome P450 97B2, chloroplastic OS=Glycine max GN=CYP97B2 PE=2 SV=1//0
LOC_Os02g08150	1010	900	1008	906	1255	1100	886.404	1180.24	-0.41305	0.00064161	0.023465	sp|Q940T9|COL4_ARATH Zinc finger protein CONSTANS-LIKE 4 OS=Arabidopsis thaliana GN=COL4 PE=2 SV=2//1.60769e-07
LOC_Os02g08230	2472	2100	2610	2730	3390	2488	2176.92	3108.4	-0.51388	1.1493e-07	1.5137e-05	sp|Q8H1Z0|CER3_ARATH Protein ECERIFERUM 3 OS=Arabidopsis thaliana GN=CER3 PE=1 SV=1//0
LOC_Os02g08330	367	242	261	22	4	8	260.523	12.7224	4.356	4.6119e-71	8.0792e-68	sp|Q5UNY4|YL728_MIMIV Uncharacterized protein L728 OS=Acanthamoeba polyphaga mimivirus GN=MIMI_L728 PE=4 SV=1//7.2756e-57
LOC_Os02g08490	3689	2876	3298	5106	5097	3574	2977.82	4987.81	-0.74415	2.1152e-05	0.001456	sp|Q0E3C8|CLPB3_ORYSJ Chaperone protein ClpB3, mitochondrial OS=Oryza sativa subsp. japonica GN=CLPB3 PE=2 SV=3//0
LOC_Os02g09190	88	53	77	27	20	18	65.0821	23.7395	1.455	6.3775e-07	6.9392e-05	sp|Q6YV88|C71Z7_ORYSJ Ent-cassadiene C2-hydroxylase OS=Oryza sativa subsp. japonica GN=CYP71Z7 PE=1 SV=1//1.20772e-107
LOC_Os02g09400	69	52	80	25	25	37	60.6203	31.9631	0.92339	0.00093603	0.031322	sp|A3A871|C71Z6_ORYSJ Ent-isokaurene C2-hydroxylase OS=Oryza sativa subsp. japonica GN=CYP71Z6 PE=1 SV=1//2.28999e-133
LOC_Os02g09960	408	351	404	439	564	469	352.72	532.661	-0.59469	1.1374e-07	1.5038e-05	sp|O22808|LYK5_ARATH Protein LYK5 OS=Arabidopsis thaliana GN=LYK5 PE=2 SV=1//2.56308e-27
LOC_Os02g10500	192	154	201	233	320	231	165.383	282.592	-0.77291	3.9176e-08	5.7671e-06	-//-
LOC_Os02g10780	252	192	215	222	318	218	198.743	272.757	-0.45671	0.00079572	0.02774	sp|Q6Z784|SPX2_ORYSJ SPX domain-containing protein 2 OS=Oryza sativa subsp. japonica GN=SPX2 PE=2 SV=1//4.50814e-150
LOC_Os02g10800	11840	8753	10220	5137	5069	4632	9280.14	5398.69	0.78154	5.8364e-24	4.0095e-21	sp|P29518|BT1_MAIZE Adenine nucleotide transporter BT1, chloroplastic/amyloplastic/mitochondrial OS=Zea mays GN=BT1 PE=1 SV=1//4.90179e-11
LOC_Os02g10950	103	62	81	133	140	95	73.3992	133.038	-0.858	1.3837e-05	0.0010142	-//-
LOC_Os02g11640	381	283	323	346	430	325	297.314	397.807	-0.42008	0.00053785	0.020462	sp|Q9ZQ96|U73C3_ARATH UDP-glycosyltransferase 73C3 OS=Arabidopsis thaliana GN=UGT73C3 PE=2 SV=1//7.33384e-106
LOC_Os02g11720	440	329	325	200	207	167	329.567	208.215	0.66249	7.8087e-07	8.1912e-05	sp|Q9C942|CSE_ARATH Caffeoylshikimate esterase OS=Arabidopsis thaliana GN=CSE PE=1 SV=1//1.8493e-143
LOC_Os02g11760	621	399	535	602	706	660	465.455	714.755	-0.61881	9.7824e-09	1.6557e-06	sp|Q8GU88|AB39G_ORYSJ ABC transporter G family member 39 OS=Oryza sativa subsp. japonica GN=ABCG39 PE=3 SV=1//0
LOC_Os02g11790	756	623	759	915	996	819	647.169	989.927	-0.61318	2.9703e-10	6.6285e-08	sp|Q9M8L2|FBK30_ARATH F-box/kelch-repeat protein At1g80440 OS=Arabidopsis thaliana GN=At1g80440 PE=2 SV=1//2.10366e-49
LOC_Os02g11930	1309	817	1145	1370	1615	1397	977.972	1588.81	-0.70009	2.7288e-14	1.0171e-11	sp|C0LGP4|Y3475_ARATH Probable LRR receptor-like serine/threonine-protein kinase At3g47570 OS=Arabidopsis thaliana GN=At3g47570 PE=2 SV=1//2.0916e-16
LOC_Os02g12310	327	202	256	169	142	141	234.477	165.063	0.50643	0.00038842	0.015806	sp|Q7F2L3|NAC48_ORYSJ NAC domain-containing protein 48 OS=Oryza sativa subsp. japonica GN=NAC48 PE=2 SV=1//1.04907e-31
LOC_Os02g12350	35	26	21	55	65	55	24.686	63.4202	-1.3612	3.3958e-06	0.0003012	sp|P56521|HDA19_MAIZE Probable histone deacetylase 19 OS=Zea mays PE=2 SV=1//0
LOC_Os02g12380	1155	947	1515	1669	2115	1858	1094.73	2044.39	-0.90109	2.5068e-09	4.7732e-07	sp|P56521|HDA19_MAIZE Probable histone deacetylase 19 OS=Zea mays PE=2 SV=1//0
LOC_Os02g12470	80	46	53	22	15	18	53.2538	20.2032	1.3983	9.7286e-06	0.00076424	-//-
LOC_Os02g13850	255	156	260	260	305	225	200.607	285.547	-0.50936	0.00066537	0.024083	sp|C0LGG9|Y5344_ARATH Probable LRR receptor-like serine/threonine-protein kinase At1g53440 OS=Arabidopsis thaliana GN=At1g53440 PE=2 SV=2//3.56857e-65
LOC_Os02g13960	1510	1134	1394	1265	1504	1375	1217.16	1504.09	-0.30537	0.00068544	0.024681	sp|Q6EUK7|PUB04_ORYSJ U-box domain-containing protein 4 OS=Oryza sativa subsp. japonica GN=PUB4 PE=2 SV=1//0
LOC_Os02g14720	3616	2831	3036	1267	1288	1082	2863.44	1320.65	1.1165	1.0414e-38	1.0731e-35	sp|A7TL97|SIP5_VANPO Protein SIP5 OS=Vanderwaltozyma polyspora (strain ATCC 22028 / DSM 70294) GN=SIP5 PE=3 SV=1//5.79199e-10
LOC_Os02g15120	235	181	237	261	384	304	197.077	342.423	-0.79702	1.4717e-08	2.4208e-06	sp|Q9SL78|ATL12_ARATH Putative RING-H2 finger protein ATL12 OS=Arabidopsis thaliana GN=ATL12 PE=3 SV=1//1.89549e-07
LOC_Os02g15740	23668	19024	22119	14699	13885	13769	19595.5	15442.7	0.3436	2.0376e-05	0.001408	-//-
LOC_Os02g15750	495	355	467	280	256	267	396.197	293.191	0.43438	0.00028255	0.012158	sp|Q9M158|STR4_ARATH Rhodanese-like domain-containing protein 4, chloroplastic OS=Arabidopsis thaliana GN=STR4 PE=1 SV=2//2.21983e-77
LOC_Os02g15930	2255	1904	2046	3349	3671	2241	1880.3	3339.59	-0.82871	7.9594e-05	0.0043163	-//-
LOC_Os02g16730	80	51	67	96	110	65	59.2401	97.5941	-0.72022	0.0010455	0.033949	sp|Q4PR52|EXP13_ORYSJ Expansin-A13 OS=Oryza sativa subsp. japonica GN=EXPA13 PE=2 SV=2//4.48732e-174
LOC_Os02g19410	172	107	137	178	250	152	124.306	208.262	-0.74451	0.00010689	0.0055185	-//-
LOC_Os02g19770	212	173	176	100	118	104	169.725	116.794	0.53924	0.001679	0.048857	sp|P47815|IF1A_WHEAT Eukaryotic translation initiation factor 1A OS=Triticum aestivum PE=1 SV=2//5.36317e-67
LOC_Os02g21040	573	451	545	578	595	534	473.945	620.508	-0.38873	0.00031975	0.013481	sp|Q9LS40|ASPG1_ARATH Protein ASPARTIC PROTEASE IN GUARD CELL 1 OS=Arabidopsis thaliana GN=ASPG1 PE=1 SV=1//4.6628e-61
LOC_Os02g21550	125	105	85	143	172	116	95.4313	155.458	-0.70399	6.1352e-05	0.003467	sp|Q39224|SRG1_ARATH Protein SRG1 OS=Arabidopsis thaliana GN=SRG1 PE=2 SV=1//6.8889e-50
LOC_Os02g21920	444	356	431	254	239	242	372.16	268.115	0.47307	0.00015332	0.0073353	-//-
LOC_Os02g22130	3957	3128	3741	3393	3896	3794	3270.8	4029.74	-0.30104	0.00020009	0.0092241	sp|Q6YWF1|GAP1_ORYSJ GTPase activating protein 1 OS=Oryza sativa subsp. japonica GN=GAP1 PE=1 SV=1//6.62291e-93
LOC_Os02g25020	113	100	99	117	171	149	94.7563	158.037	-0.73796	2.6443e-05	0.0017481	sp|O49662|AHL24_ARATH AT-hook motif nuclear-localized protein 24 OS=Arabidopsis thaliana GN=AHL24 PE=2 SV=1//9.04867e-67
LOC_Os02g25640	56934	39795	42612	28824	26921	24241	41844.9	29116.3	0.52322	6.5251e-07	7.0778e-05	sp|P07728|GLUA1_ORYSJ Glutelin type-A 1 OS=Oryza sativa subsp. japonica GN=GLUA1 PE=1 SV=2//2.92756e-123
LOC_Os02g26260	25	14	25	37	49	28	19.0672	40.9262	-1.1019	0.0015919	0.046987	-//-
LOC_Os02g26810	741	630	709	703	852	895	630.499	891.708	-0.50008	0.00065782	0.023858	sp|H2DH22|C7A10_PANGI Cytochrome P450 CYP73A100 OS=Panax ginseng PE=2 SV=1//0
LOC_Os02g30650	1068	801	956	966	1032	928	851.431	1063.13	-0.32036	0.00084726	0.02916	sp|Q9SZN7|HIP26_ARATH Heavy metal-associated isoprenylated plant protein 26 OS=Arabidopsis thaliana GN=HIPP26 PE=1 SV=1//4.82123e-09
LOC_Os02g32370	283	273	331	330	540	379	270.347	448.81	-0.73129	0.00031817	0.013456	sp|Q6H545|IPK2_ORYSJ Inositol polyphosphate multikinase IPK2 OS=Oryza sativa subsp. japonica GN=IPK2 PE=2 SV=1//2.45397e-146
LOC_Os02g32590	1065	900	936	1005	1233	1112	879.127	1215.06	-0.46689	4.0755e-07	4.6663e-05	sp|Q6H6Q7|HSFA3_ORYSJ Heat stress transcription factor A-3 OS=Oryza sativa subsp. japonica GN=HSFA3 PE=2 SV=1//0
LOC_Os02g32660	6279	4484	4853	3573	3366	2830	4694.61	3551.23	0.40268	0.00010904	0.0055912	sp|Q08047|GLGB_MAIZE 1,4-alpha-glucan-branching enzyme 2, chloroplastic/amyloplastic OS=Zea mays GN=SBE1 PE=1 SV=1//0
LOC_Os02g32840	2127	1654	1917	1889	2116	1856	1720.14	2127.12	-0.30637	0.00032779	0.013721	sp|Q6H754|SAP5_ORYSJ Zinc finger A20 and AN1 domain-containing stress-associated protein 5 OS=Oryza sativa subsp. japonica GN=SAP5 PE=2 SV=1//2.73583e-49
LOC_Os02g32860	36034	28663	28538	20783	23484	20742	28172.3	23594.2	0.25585	0.00075451	0.026648	sp|Q0E0Q3|PARP3_ORYSJ Poly [ADP-ribose] polymerase 3 OS=Oryza sativa subsp. japonica GN=PARP3 PE=2 SV=1//0
LOC_Os02g33110	183	131	250	220	299	288	169.823	292.766	-0.78572	0.0010701	0.034595	sp|Q0E0P0|INV1_ORYSJ Beta-fructofuranosidase, insoluble isoenzyme 1 OS=Oryza sativa subsp. japonica GN=CIN1 PE=2 SV=1//0
LOC_Os02g34250	439	401	382	493	699	428	371.697	581.689	-0.64612	0.00042129	0.016831	-//-
LOC_Os02g34370	68	48	64	15	9	11	54.1127	12.8797	2.0709	3.5857e-09	6.7181e-07	-//-
LOC_Os02g35180	7	10	7	13	31	21	7.46054	23.2252	-1.6383	0.00067826	0.024477	sp|Q9ZWS9|ARR3_ARATH Two-component response regulator ARR3 OS=Arabidopsis thaliana GN=ARR3 PE=2 SV=1//7.29077e-23
LOC_Os02g35490	120	81	96	139	125	131	89.0672	144.265	-0.69575	0.00025061	0.011059	sp|O49621|MLO1_ARATH MLO-like protein 1 OS=Arabidopsis thaliana GN=MLO1 PE=1 SV=1//2.07665e-10
LOC_Os02g36340	663	503	703	602	704	650	563.747	710.237	-0.33325	0.0013681	0.042045	sp|Q0E079|RIBA2_ORYSJ Probable bifunctional riboflavin biosynthesis protein RIBA 2, chloroplastic OS=Oryza sativa subsp. japonica GN=RIBA2 PE=2 SV=1//0
LOC_Os02g36680	409	292	283	108	106	103	295.737	115.482	1.3566	2.8439e-19	1.6071e-16	-//-
LOC_Os02g37010	123	97	99	48	48	59	96.3525	56.7217	0.76442	0.00054496	0.020686	sp|Q9FF12|GSXL9_ARATH Flavin-containing monooxygenase FMO GS-OX-like 9 OS=Arabidopsis thaliana GN=At5g07800 PE=2 SV=1//2.40608e-118
LOC_Os02g37130	204	133	164	195	208	223	150.016	228.27	-0.60562	0.00011088	0.005663	-//-
LOC_Os02g38050	10731	8253	9231	8544	10901	9689	8512.92	10558.5	-0.31068	4.9676e-05	0.0029153	sp|Q5BL31|CF106_DANRE Uncharacterized protein C6orf106 homolog OS=Danio rerio GN=zgc:101577 PE=2 SV=1//1.01229e-10
LOC_Os02g38386	245	196	207	516	595	285	195.865	500.954	-1.3548	0.00017371	0.0081691	sp|Q9M667|RPP13_ARATH Disease resistance protein RPP13 OS=Arabidopsis thaliana GN=RPP13 PE=2 SV=2//1.46839e-09
LOC_Os02g38840	1017	764	850	863	1161	911	792.926	1060.09	-0.41893	8.8123e-06	0.00069381	sp|P37830|G6PD_SOLTU Glucose-6-phosphate 1-dehydrogenase, cytoplasmic isoform OS=Solanum tuberosum GN=G6PDH PE=2 SV=1//0
LOC_Os02g38920	18947	15819	19360	18912	22096	16793	16393.4	20905.6	-0.35077	1.1028e-05	0.00084734	sp|Q6K5G8|G3PC3_ORYSJ Glyceraldehyde-3-phosphate dehydrogenase 3, cytosolic OS=Oryza sativa subsp. japonica GN=GAPC3 PE=2 SV=1//0
LOC_Os02g39170	24	19	16	5	4	2	17.8211	3.97908	2.1631	0.00061705	0.022781	sp|Q9FXJ1|GDL6_ARATH GDSL esterase/lipase At1g28570 OS=Arabidopsis thaliana GN=At1g28570 PE=2 SV=1//4.05395e-44
LOC_Os02g39710	344	255	318	305	423	364	276.249	395.055	-0.51608	2.9233e-05	0.0019037	sp|Q9SK53|COL3_ARATH Zinc finger protein CONSTANS-LIKE 3 OS=Arabidopsis thaliana GN=COL3 PE=1 SV=1//4.01367e-37
LOC_Os02g39930	1397	1195	1282	1992	2553	2302	1174.65	2482.07	-1.0793	9.7722e-27	7.7813e-24	sp|Q46036|BLC_CITFR Outer membrane lipoprotein Blc OS=Citrobacter freundii PE=3 SV=1//2.15752e-19
LOC_Os02g40840	862	607	788	848	820	749	678.387	879.642	-0.37481	0.00022686	0.010138	sp|B5WWZ9|FAO2_LOTJA Long-chain-alcohol oxidase FAO2 OS=Lotus japonicus GN=FAO2 PE=2 SV=1//0
LOC_Os02g42200	1079	809	953	568	615	519	856.221	617.521	0.4715	2.4853e-06	0.00022735	-//-
LOC_Os02g42585	103	67	81	242	233	162	75.144	230.723	-1.6184	1.0843e-10	2.6382e-08	sp|Q9SKT1|ERF53_ARATH Ethylene-responsive transcription factor ERF053 OS=Arabidopsis thaliana GN=ERF053 PE=2 SV=1//7.7623e-33
LOC_Os02g42660	125	72	106	159	185	134	90.2776	172.735	-0.93612	1.599e-07	2.0298e-05	sp|Q6H5U3|DES1L_ORYSJ Sphingolipid delta(4)-desaturase DES1-like OS=Oryza sativa subsp. japonica GN=Os02g0639600 PE=2 SV=1//0
LOC_Os02g43020	2830	2484	2578	2918	3084	2425	2395.85	3054.44	-0.35037	0.00017935	0.0084117	sp|Q43468|HSOP1_SOYBN Hsp70-Hsp90 organizing protein 1 OS=Glycine max GN=HOP1 PE=1 SV=2//0
LOC_Os02g43170	352	268	379	338	404	350	301.381	395.874	-0.39345	0.0012802	0.039834	sp|Q9LQZ7|BBX21_ARATH B-box zinc finger protein 21 OS=Arabidopsis thaliana GN=BBX21 PE=1 SV=1//1.75547e-32
LOC_Os02g43360	408	325	360	425	607	442	330.317	531.1	-0.68513	7.6516e-09	1.3471e-06	sp|Q42342|CYB5E_ARATH Cytochrome b5 isoform E OS=Arabidopsis thaliana GN=CYTB5-E PE=1 SV=2//7.60048e-44
LOC_Os02g43519	1117	792	837	648	610	534	825.189	651.911	0.34005	0.0013706	0.042086	-//-
LOC_Os02g44770	312	190	306	284	350	279	241.473	330.277	-0.45181	0.00068945	0.024734	sp|F4IME2|MSL8_ARATH Mechanosensitive ion channel protein 8 OS=Arabidopsis thaliana GN=MSL8 PE=2 SV=2//0
LOC_Os02g45000	6833	5847	6417	6182	8354	6413	5790.51	7562.56	-0.38518	1.143e-05	0.00087059	-//-
LOC_Os02g45054	649	566	691	614	786	669	578.396	749.099	-0.3731	0.00018117	0.0084792	sp|O22759|IDD12_ARATH Protein indeterminate-domain 12 OS=Arabidopsis thaliana GN=IDD12 PE=2 SV=2//3.98561e-95
LOC_Os02g45390	951	780	792	580	493	508	763.494	577.653	0.40241	0.0010157	0.033319	sp|Q9M0R5|ATL36_ARATH Putative RING-H2 finger protein ATL36 OS=Arabidopsis thaliana GN=ATL36 PE=3 SV=1//5.00972e-16
LOC_Os02g46220	424	382	398	430	449	442	365.949	480.982	-0.39434	0.00055995	0.021163	-//-
LOC_Os02g46930	68	45	72	83	99	76	55.4895	93.3041	-0.74973	0.00091659	0.030851	sp|Q336N8|JM706_ORYSJ Lysine-specific demethylase JMJ706 OS=Oryza sativa subsp. japonica GN=JMJ706 PE=2 SV=1//8.00597e-132
LOC_Os02g47110	1059	841	961	1093	1325	994	864.526	1233.07	-0.51227	2.5221e-08	3.9804e-06	sp|P34727|ARF_AJECA ADP-ribosylation factor OS=Ajellomyces capsulatus GN=ARF PE=1 SV=3//5.17346e-25
LOC_Os02g47420	466	318	371	219	242	252	346.536	259.729	0.416	0.00083459	0.028857	sp|Q56WM6|ROGFE_ARATH Rop guanine nucleotide exchange factor 14 OS=Arabidopsis thaliana GN=ROPGEF14 PE=1 SV=1//1.66456e-09
LOC_Os02g47470	3717	3263	3680	3695	3786	3880	3236	4140.9	-0.35573	0.00061342	0.022718	sp|Q05JG2|ABAH1_ORYSJ Abscisic acid 8&apos;-hydroxylase 1 OS=Oryza sativa subsp. japonica GN=CYP707A5 PE=2 SV=1//4.62291e-42
LOC_Os02g48060	1196	1005	1087	589	713	667	996.14	714.846	0.47872	1.092e-06	0.00010994	sp|Q9C707|BH083_ARATH Transcription factor bHLH83 OS=Arabidopsis thaliana GN=BHLH83 PE=2 SV=1//1.27636e-35
LOC_Os02g48140	228	158	260	2586	3473	1035	194.168	2520.43	-3.6983	5.5561e-06	0.00046019	sp|Q0DY72|HS178_ORYSJ 17.8 kDa heat shock protein OS=Oryza sativa subsp. japonica GN=HSP17.8 PE=2 SV=2//7.29253e-71
LOC_Os02g48480	1898	1488	1467	1043	960	887	1465.36	1052.72	0.47713	1.7253e-05	0.0012311	-//-
LOC_Os02g48560	1997	1437	1812	1801	1847	1670	1578.25	1933.51	-0.2929	0.00092895	0.031145	sp|P48631|FD6E2_SOYBN Omega-6 fatty acid desaturase, endoplasmic reticulum isozyme 2 OS=Glycine max GN=FAD2-2 PE=2 SV=1//0
LOC_Os02g48710	3414	2477	2630	1757	1798	1598	2563.52	1872.95	0.45281	4.8203e-08	6.9662e-06	-//-
LOC_Os02g48850	208	170	150	96	63	73	159.744	85.2111	0.90665	3.1355e-05	0.0020157	-//-
LOC_Os02g49410	37	23	13	104	211	84	21.744	141.199	-2.699	5.0359e-05	0.0029455	sp|Q6Z348|NFYB1_ORYSJ Nuclear transcription factor Y subunit B-1 OS=Oryza sativa subsp. japonica GN=NFYB1 PE=1 SV=2//1.11475e-93
LOC_Os02g49440	847	669	842	847	904	1008	712.419	1006.89	-0.4991	0.00089378	0.030373	sp|Q8LDR0|DOF54_ARATH Dof zinc finger protein DOF5.4 OS=Arabidopsis thaliana GN=DOF5.4 PE=2 SV=2//7.56743e-30
LOC_Os02g49700	682	444	567	1024	981	885	506.976	1051.68	-1.0527	4.1974e-19	2.2978e-16	sp|Q6YWR4|HOX16_ORYSJ Homeobox-leucine zipper protein HOX16 OS=Oryza sativa subsp. japonica GN=HOX16 PE=2 SV=1//2.68374e-07
LOC_Os02g49720	11508	8172	10097	11090	11453	10520	8952.38	12023.6	-0.42552	5.7485e-08	8.1541e-06	sp|Q8S528|AL2B7_ARATH Aldehyde dehydrogenase family 2 member B7, mitochondrial OS=Arabidopsis thaliana GN=ALDH2B7 PE=2 SV=2//0
LOC_Os02g50600	377	360	389	426	495	445	343.123	495.769	-0.53094	2.7498e-06	0.00024894	sp|O04536|GATL9_ARATH Probable galacturonosyltransferase-like 9 OS=Arabidopsis thaliana GN=GATL9 PE=2 SV=1//2.76972e-141
LOC_Os02g51030	955	815	955	1212	1343	1278	826.148	1393.61	-0.75436	3.4095e-16	1.5513e-13	sp|Q9H8H3|MET7A_HUMAN Methyltransferase-like protein 7A OS=Homo sapiens GN=METTL7A PE=1 SV=1//5.4204e-34
LOC_Os02g52150	5501	5401	6091	13263	12585	8413	5184.05	12404.5	-1.2587	1.7421e-06	0.00016722	sp|Q6Z7V2|HS24M_ORYSJ 24.1 kDa heat shock protein, mitochondrial OS=Oryza sativa subsp. japonica GN=HSP24.1 PE=2 SV=1//1.77508e-85
LOC_Os02g52210	42	15	30	51	55	48	25.4241	55.9142	-1.137	0.00028283	0.012158	sp|Q8LGA5|ATL31_ARATH E3 ubiquitin-protein ligase ATL31 OS=Arabidopsis thaliana GN=ATL31 PE=1 SV=2//1.11877e-35
LOC_Os02g52280	357	265	299	293	392	346	277.419	373.366	-0.42853	0.00061087	0.022672	-//-
LOC_Os02g52560	551	539	574	563	676	607	507.625	669.677	-0.3997	8.6941e-05	0.0046363	sp|Q9SWH5|FUT1_ARATH Galactoside 2-alpha-L-fucosyltransferase OS=Arabidopsis thaliana GN=FUT1 PE=1 SV=2//4.71832e-161
LOC_Os02g52730	254	243	222	297	310	249	219.19	310.445	-0.50216	0.00012004	0.006025	sp|Q42997|NIR_ORYSJ Ferredoxin--nitrite reductase, chloroplastic OS=Oryza sativa subsp. japonica GN=Os01g0357100 PE=2 SV=1//6.60292e-35
LOC_Os02g52780	1107	965	974	1251	1163	1057	924.423	1263.8	-0.45114	0.0001986	0.0091795	sp|Q6ZDF3|TRAB1_ORYSJ bZIP transcription factor TRAB1 OS=Oryza sativa subsp. japonica GN=TRAB1 PE=1 SV=1//2.29577e-45
LOC_Os02g53835	73	48	35	23	11	18	46.6483	19.2646	1.2759	0.0014406	0.043624	-//-
LOC_Os02g54140	10354	8347	9573	14206	14249	9905	8549.69	13884.6	-0.69955	6.4749e-05	0.0036413	sp|Q6K7E9|HS186_ORYSJ 18.6 kDa class III heat shock protein OS=Oryza sativa subsp. japonica GN=HSP18.6 PE=2 SV=1//1.55806e-84
LOC_Os02g54560	457	357	395	230	192	200	365.038	227.358	0.68308	1.0201e-07	1.3641e-05	sp|Q05968|PR1_HORVU Pathogenesis-related protein 1 OS=Hordeum vulgare PE=2 SV=1//6.87031e-41
LOC_Os02g54890	652	454	560	842	673	641	500.416	787.298	-0.65378	0.0014055	0.042858	sp|Q9M0B6|GAE1_ARATH UDP-glucuronate 4-epimerase 1 OS=Arabidopsis thaliana GN=GAE1 PE=1 SV=1//0
LOC_Os02g54980	1058	767	789	1259	1349	983	786.329	1299.49	-0.72474	2.4322e-08	3.8559e-06	sp|Q9SK50|TIC55_ARATH Protein TIC 55, chloroplastic OS=Arabidopsis thaliana GN=TIC55 PE=2 SV=1//0
LOC_Os02g55300	1362	1130	1297	1521	1610	1311	1147.26	1611.06	-0.48982	2.9706e-08	4.585e-06	sp|Q9SKZ2|CAF1G_ARATH Probable CCR4-associated factor 1 homolog 7 OS=Arabidopsis thaliana GN=CAF1-7 PE=2 SV=2//9.77256e-135
LOC_Os02g55560	3165	2300	2363	1688	1589	1277	2355.05	1654.17	0.50965	3.5521e-05	0.0022303	sp|Q69QZ0|P2C27_ORYSJ Probable protein phosphatase 2C 27 OS=Oryza sativa subsp. japonica GN=Os02g0799000 PE=2 SV=1//3.18346e-111
LOC_Os02g55610	903	684	826	879	1062	983	727.607	1061.34	-0.54466	1.7022e-08	2.7868e-06	-//-
LOC_Os02g55890	8749	6270	8945	9557	13529	10371	7210.42	12069.8	-0.74325	1.356e-08	2.2516e-06	sp|Q06572|AVP_HORVU Pyrophosphate-energized vacuolar membrane proton pump OS=Hordeum vulgare PE=2 SV=2//0
LOC_Os02g55920	350	223	249	284	379	351	245.764	367.614	-0.58092	4.5601e-05	0.0027264	-//-
LOC_Os02g56460	3272	2711	3651	3968	5007	4319	2916.97	4815.49	-0.72321	3.3845e-13	1.0879e-10	sp|Q9S9N9|CCR1_ARATH Cinnamoyl-CoA reductase 1 OS=Arabidopsis thaliana GN=CCR1 PE=1 SV=1//3.76689e-106
LOC_Os02g56480	4704	3875	4944	4634	5693	5603	4093.38	5788.72	-0.49995	7.0192e-05	0.0038982	-//-
LOC_Os02g56820	207	140	203	215	268	203	165.068	247.862	-0.58648	6.6911e-05	0.0037509	sp|Q9ZVQ6|P2B10_ARATH F-box protein PP2-B10 OS=Arabidopsis thaliana GN=PP2B10 PE=1 SV=1//5.23894e-19
LOC_Os02g56900	5281	4778	5405	7476	8014	5937	4700.67	7756.15	-0.72248	5.1758e-09	9.4228e-07	sp|Q6ICB0|DESI1_HUMAN Desumoylating isopeptidase 1 OS=Homo sapiens GN=DESI1 PE=1 SV=1//5.02425e-40
LOC_Os02g58170	498	405	354	186	199	233	380.204	225.765	0.75195	3.52e-05	0.0022181	-//-
LOC_Os03g01020	213	195	242	878	1100	527	197.662	897.461	-2.1828	6.8285e-08	9.5316e-06	-//-
LOC_Os03g01730	94	60	81	96	114	98	70.3225	111.649	-0.66691	0.0014	0.042803	sp|Q8GXB1|U548_ARATH UPF0548 protein At2g17695 OS=Arabidopsis thaliana GN=At2g17695 PE=2 SV=1//7.70193e-68
LOC_Os03g02050	113001	78398	85280	52540	45034	45231	83061.6	52147.1	0.67159	1.4381e-08	2.3767e-06	sp|Q10ST8|NLTPX_ORYSJ Non-specific lipid-transfer protein 2 OS=Oryza sativa subsp. japonica GN=LTP-2 PE=1 SV=1//1.3704e-36
LOC_Os03g02070	325	190	218	136	109	104	218.248	127.442	0.77613	9.7229e-05	0.0051226	-//-
LOC_Os03g02300	410	316	383	400	469	433	334.673	472.749	-0.49832	2.1994e-05	0.0014992	-//-
LOC_Os03g02460	163	121	190	51	82	53	142.869	66.7317	1.0983	4.5408e-06	0.00038993	sp|A2RVM0|TIC32_ARATH Short-chain dehydrogenase TIC 32, chloroplastic OS=Arabidopsis thaliana GN=TIC32 PE=2 SV=1//4.01203e-53
LOC_Os03g02470	6611	4875	5677	125	21	21	5168.45	62.2787	6.3748	0	0	-//-
LOC_Os03g02660	49	29	41	65	88	63	35.4924	77.8598	-1.1334	1.18e-05	0.000891	-//-
LOC_Os03g02780	1598	1182	1336	1290	1709	1409	1239.59	1594.14	-0.36291	3.8867e-05	0.0023932	sp|P0CG89|H4_SOYBN Histone H4 OS=Glycine max PE=3 SV=1//1.85493e-49
LOC_Os03g02920	471	366	729	650	848	759	473.069	817.858	-0.7898	0.00077054	0.027038	sp|A7QEU4|PER5_VITVI Peroxidase 5 OS=Vitis vinifera GN=GSVIVT00037159001 PE=1 SV=2//2.48e-109
LOC_Os03g03370	328	291	305	298	456	348	280.645	397.095	-0.50074	0.00057544	0.021679	sp|B3SGL0|BCH_GENLU Beta-carotene 3-hydroxylase, chloroplastic OS=Gentiana lutea GN=BHY PE=2 SV=1//3.3234e-100
LOC_Os03g03510	1414	1163	1320	777	859	875	1179.48	914.271	0.36746	7.9708e-05	0.0043163	sp|Q10SC8|CIPK9_ORYSJ CBL-interacting protein kinase 9 OS=Oryza sativa subsp. japonica GN=CIPK9 PE=2 SV=1//0
LOC_Os03g03520	57	31	51	59	90	82	41.3344	83.5836	-1.0159	4.5196e-05	0.0027161	-//-
LOC_Os03g03670	62	74	98	110	132	98	71.9008	122.867	-0.77302	5.9542e-05	0.0033866	-//-
LOC_Os03g03810	42850	30367	33384	24066	22042	20934	32036.6	24434.9	0.39078	4.6431e-05	0.0027666	sp|P20346|DF322_SOLTU Defensin-like protein P322 OS=Solanum tuberosum PE=2 SV=1//3.41327e-20
LOC_Os03g04020	3496	2589	3217	3289	3856	2860	2802.11	3616.73	-0.36817	4.7792e-06	0.00040642	sp|Q10S70|EXLA1_ORYSJ Expansin-like A1 OS=Oryza sativa subsp. japonica GN=EXLA1 PE=2 SV=1//3.1907e-08
LOC_Os03g04190	1223	1017	1056	677	547	607	998.072	670.316	0.5743	1.0686e-05	0.00082542	sp|Q9ZNR0|C78A6_ARATH Cytochrome P450 78A6 OS=Arabidopsis thaliana GN=CYP78A6 PE=2 SV=1//1.14289e-179
LOC_Os03g04490	352	269	326	370	450	314	285.673	409.219	-0.51851	1.7671e-05	0.0012507	sp|Q283L0|KRP5_ORYSJ Cyclin-dependent kinase inhibitor 5 OS=Oryza sativa subsp. japonica GN=KRP5 PE=2 SV=1//5.59441e-94
LOC_Os03g04770	39562	33203	34453	36292	41867	34643	32481.1	40874.7	-0.33161	6.8608e-06	0.00055914	sp|Q9LIR6|BAM1_ARATH Beta-amylase 1, chloroplastic OS=Arabidopsis thaliana GN=BAM1 PE=1 SV=1//0
LOC_Os03g04890	326	215	269	312	389	309	242.688	365.281	-0.5899	4.9532e-06	0.0004202	sp|Q55874|Y103_SYNY3 Uncharacterized protein sll0103 OS=Synechocystis sp. (strain PCC 6803 / Kazusa) GN=sll0103 PE=3 SV=1//8.99962e-16
LOC_Os03g05390	5533	4358	4921	4415	5765	5091	4474.07	5531.99	-0.30621	9.7525e-05	0.0051305	sp|Q54GU0|ARSB_DICDI Putative transporter arsB OS=Dictyostelium discoideum GN=arsB PE=2 SV=1//1.01242e-10
LOC_Os03g05470	64	32	58	77	71	71	45.6542	79.8889	-0.80725	0.0014748	0.044468	sp|Q8VZJ9|CRCK2_ARATH Calmodulin-binding receptor-like cytoplasmic kinase 2 OS=Arabidopsis thaliana GN=CRCK2 PE=2 SV=1//2.66e-133
LOC_Os03g05620	33	16	47	52	53	64	28.5447	61.8099	-1.1146	0.0010252	0.033507	sp|Q8H6H4|PHT11_ORYSJ Inorganic phosphate transporter 1-1 OS=Oryza sativa subsp. japonica GN=PHT1-1 PE=2 SV=1//0
LOC_Os03g05750	299	216	320	424	391	327	251.352	415.232	-0.72421	2.2793e-05	0.0015476	-//-
LOC_Os03g06080	175	126	195	638	858	374	149.301	668.005	-2.1616	2.4233e-06	0.000223	sp|Q9SZN7|HIP26_ARATH Heavy metal-associated isoprenylated plant protein 26 OS=Arabidopsis thaliana GN=HIPP26 PE=1 SV=1//4.11819e-29
LOC_Os03g06390	1414	1146	1317	1476	1931	1407	1172.64	1736.77	-0.56664	1.3394e-10	3.1708e-08	-//-
LOC_Os03g06970	299	324	411	126	100	96	316.61	117.611	1.4287	1.7265e-06	0.00016618	sp|Q8GXU5|SDI1_ARATH Protein SULFUR DEFICIENCY-INDUCED 1 OS=Arabidopsis thaliana GN=SDI1 PE=2 SV=1//1.79317e-91
LOC_Os03g07850	476	371	464	265	298	260	395.85	298.643	0.40653	0.0009728	0.032306	sp|O51625|MNMA_BORBU tRNA-specific 2-thiouridylase MnmA OS=Borrelia burgdorferi (strain ATCC 35210 / B31 / CIP 102532 / DSM 4680) GN=mnmA PE=3 SV=1//8.36012e-118
LOC_Os03g07870	562	507	504	751	1103	622	478.158	887.101	-0.89161	0.00011945	0.0060045	-//-
LOC_Os03g07890	1584	1319	1512	1439	1874	1750	1337.02	1836.41	-0.45786	3.1651e-05	0.0020279	sp|Q8BGF9|S2544_MOUSE Solute carrier family 25 member 44 OS=Mus musculus GN=Slc25a44 PE=2 SV=1//1.55835e-27
LOC_Os03g07940	554	440	575	511	627	603	474.173	632.343	-0.41529	0.00023798	0.010567	sp|Q1PFE1|AIL1_ARATH AP2-like ethylene-responsive transcription factor AIL1 OS=Arabidopsis thaliana GN=AIL1 PE=2 SV=1//6.15705e-90
LOC_Os03g07950	19	14	12	0	0	0	13.5429	0	Inf	4.3156e-07	4.8998e-05	-//-
LOC_Os03g08170	8	3	13	18	35	18	7.09985	25.2743	-1.8318	0.00033646	0.01405	sp|Q8GXZ3|Y5102_ARATH Serine/threonine-protein kinase At5g01020 OS=Arabidopsis thaliana GN=At5g01020 PE=1 SV=1//4.82357e-136
LOC_Os03g08220	346	261	351	327	431	334	288.869	394.427	-0.44934	0.00022047	0.0098904	sp|Q8H016|LOX6_ORYSJ Probable lipoxygenase 6 OS=Oryza sativa subsp. japonica GN=Os03g0179900 PE=2 SV=2//0
LOC_Os03g08270	353	276	323	366	534	339	287.471	445.006	-0.63041	0.000109	0.0055912	sp|O64843|CID7_ARATH Polyadenylate-binding protein-interacting protein 7 OS=Arabidopsis thaliana GN=CID7 PE=1 SV=1//2.67338e-57
LOC_Os03g08460	1239	975	1489	1340	2038	1589	1118.83	1790.82	-0.67863	0.0002308	0.010301	sp|Q8H0T5|ERF73_ARATH Ethylene-responsive transcription factor ERF073 OS=Arabidopsis thaliana GN=ERF073 PE=2 SV=1//4.94162e-19
LOC_Os03g08860	1275	959	1168	1452	1974	1622	1025.51	1824.84	-0.83143	2.5494e-18	1.3331e-15	sp|Q9SE96|GEML1_ARATH GEM-like protein 1 OS=Arabidopsis thaliana GN=FIP1 PE=1 SV=1//1.16292e-20
LOC_Os03g09090	531	472	520	516	610	483	462.598	582.319	-0.33205	0.001542	0.045984	-//-
LOC_Os03g09250	11848	9816	11707	12509	13200	10911	10103.7	13286	-0.39503	1.844e-07	2.3156e-05	sp|O64437|INO1_ORYSJ Inositol-3-phosphate synthase OS=Oryza sativa subsp. japonica GN=INO1 PE=2 SV=2//3.49229e-30
LOC_Os03g10110	133070	98640	108764	73424	73533	79390	102544	82609.2	0.31188	0.00051541	0.019757	sp|Q9SPL4|AMP22_MACIN Vicilin-like antimicrobial peptides 2-2 OS=Macadamia integrifolia GN=AMP2-2 PE=2 SV=1//3.34036e-20
LOC_Os03g11910	7364	5749	6376	8374	8108	6389	5884.23	8301.08	-0.49644	0.00012033	0.006025	sp|Q9SKY8|HSP7H_ARATH Heat shock 70 kDa protein 8 OS=Arabidopsis thaliana GN=HSP70-8 PE=1 SV=1//0
LOC_Os03g12030	8312	6383	7494	9049	7981	7907	6694.75	9100.42	-0.4429	0.00068797	0.024734	sp|Q9XF43|KCS6_ARATH 3-ketoacyl-CoA synthase 6 OS=Arabidopsis thaliana GN=CUT1 PE=1 SV=1//0
LOC_Os03g12290	9	11	13	16	38	23	10.1559	27.4356	-1.4337	0.0017066	0.049457	sp|P14654|GLN12_ORYSJ Glutamine synthetase cytosolic isozyme 1-2 OS=Oryza sativa subsp. japonica GN=GLN1-2 PE=1 SV=1//0
LOC_Os03g12370	965	720	790	898	955	857	745.65	984.671	-0.40114	4.1538e-05	0.0025354	sp|Q10PR4|HSFA9_ORYSJ Heat stress transcription factor A-9 OS=Oryza sativa subsp. japonica GN=HSFA9 PE=2 SV=1//0
LOC_Os03g12510	3480	2874	3464	3989	6081	4333	2972.17	5182.36	-0.80209	4.0434e-07	4.6447e-05	sp|O04985|HBL2_ORYSJ Non-symbiotic hemoglobin 2 OS=Oryza sativa subsp. japonica GN=HB2 PE=2 SV=1//2.88137e-120
LOC_Os03g12550	2361	1734	2021	1885	2392	1940	1841.42	2248.89	-0.28839	0.00061312	0.022718	-//-
LOC_Os03g12820	5256	4464	5207	7208	7815	6318	4524.5	7736.38	-0.7739	2.9024e-23	1.9187e-20	sp|Q8RY59|RCD1_ARATH Inactive poly [ADP-ribose] polymerase RCD1 OS=Arabidopsis thaliana GN=RCD1 PE=1 SV=1//7.76023e-40
LOC_Os03g12870	0	2	2	58	70	36	1.30386	58.8664	-5.4966	3.8439e-19	2.1377e-16	-//-
LOC_Os03g13140	203	199	252	317	408	387	199.445	403.533	-1.0167	1.0037e-10	2.4592e-08	sp|O04986|HBL1_ORYSJ Non-symbiotic hemoglobin 1 OS=Oryza sativa subsp. japonica GN=HB1 PE=1 SV=1//1.24765e-87
LOC_Os03g13300	3162	2360	3137	3764	4239	3992	2609.68	4359.34	-0.74023	1.187e-19	6.8175e-17	sp|Q42521|DCE1_ARATH Glutamate decarboxylase 1 OS=Arabidopsis thaliana GN=GAD1 PE=1 SV=2//0
LOC_Os03g13390	4353	3408	3569	2704	2447	2378	3421.07	2745.7	0.31727	0.0011117	0.03557	sp|Q7G764|NADO1_ORYSJ Probable NAD(P)H-dependent oxidoreductase 1 OS=Oryza sativa subsp. japonica GN=Os10g0113000 PE=1 SV=1//5.45727e-142
LOC_Os03g13450	470	409	406	822	1104	513	389.953	872.201	-1.1614	0.000581	0.021818	-//-
LOC_Os03g13730	3705	2947	2999	2303	2316	2024	2916.24	2414.33	0.27248	0.00093313	0.031255	sp|Q38906|TOC34_ARATH Translocase of chloroplast 34, chloroplastic OS=Arabidopsis thaliana GN=TOC34 PE=1 SV=2//1.92577e-132
LOC_Os03g13820	252	216	206	259	311	259	204.392	300.267	-0.55491	3.6309e-05	0.0022676	sp|Q41328|PTI1_SOLLC Pto-interacting protein 1 OS=Solanum lycopersicum GN=PTI1 PE=1 SV=2//3.43509e-58
LOC_Os03g13840	9999	8209	8629	9083	9584	8218	8121.71	9760.98	-0.26524	0.00050911	0.01958	sp|Q8N0X7|SPG20_HUMAN Spartin OS=Homo sapiens GN=SPG20 PE=1 SV=1//9.45985e-07
LOC_Os03g13950	205	156	178	171	253	215	162.548	230.921	-0.50653	0.00061704	0.022781	sp|Q10P87|ADF5_ORYSJ Actin-depolymerizing factor 5 OS=Oryza sativa subsp. japonica GN=ADF5 PE=2 SV=1//4.227e-90
LOC_Os03g14180	22602	19114	21468	37996	33893	25035	19148	35185.5	-0.87779	0.0001053	0.0054493	sp|Q10P60|HS26P_ORYSJ 26.7 kDa heat shock protein, chloroplastic OS=Oryza sativa subsp. japonica GN=HSP26.7 PE=2 SV=1//6.38791e-155
LOC_Os03g14610	42	26	32	57	59	48	29.8687	59.4994	-0.99424	0.00063387	0.023279	sp|Q9LR09|HA22G_ARATH Putative HVA22-like protein g OS=Arabidopsis thaliana GN=HVA22G PE=3 SV=2//7.6182e-70
LOC_Os03g14642	187	110	125	298	274	244	125.681	297.043	-1.2409	2.3932e-13	7.7636e-11	-//-
LOC_Os03g15630	256	200	248	261	342	292	212.59	323.966	-0.60777	4.709e-06	0.00040339	-//-
LOC_Os03g15720	1511	1241	1373	2128	2406	1604	1248.4	2215.67	-0.82767	4.9452e-08	7.0718e-06	-//-
LOC_Os03g15880	2150	1574	1830	1296	1247	1256	1671.95	1385.28	0.27136	0.0013357	0.041268	sp|O04197|COI1_ARATH Coronatine-insensitive protein 1 OS=Arabidopsis thaliana GN=COI1 PE=1 SV=1//0
LOC_Os03g15950	815	697	771	789	994	801	692.222	934.682	-0.43324	5.822e-06	0.00048108	sp|Q9ZW34|ENO3_ARATH Cytosolic enolase 3 OS=Arabidopsis thaliana GN=ENO3 PE=1 SV=1//0
LOC_Os03g16020	2873	2813	3553	14210	14953	8089	2817.42	13416.9	-2.2516	6.5363e-09	1.1625e-06	sp|P31673|HS174_ORYSJ 17.4 kDa class I heat shock protein OS=Oryza sativa subsp. japonica GN=HSP17.4 PE=2 SV=2//3.9262e-72
LOC_Os03g16030	3103	2715	3430	14072	12990	7692	2806.74	12565.3	-2.1625	8.9024e-08	1.2089e-05	sp|Q84Q72|HS181_ORYSJ 18.1 kDa class I heat shock protein OS=Oryza sativa subsp. japonica GN=HSP18.1 PE=2 SV=1//1.87666e-67
LOC_Os03g16040	6982	6072	7800	20477	20129	12564	6327.41	19217.5	-1.6027	7.4879e-08	1.0369e-05	sp|Q84J50|HS177_ORYSJ 17.7 kDa class I heat shock protein OS=Oryza sativa subsp. japonica GN=HSP17.7 PE=2 SV=1//1.91683e-90
LOC_Os03g16150	533	454	550	535	651	477	465.934	600.682	-0.36647	0.00045453	0.017913	sp|Q84JH5|GMPP1_ORYSJ Probable mannose-1-phosphate guanylyltransferase 1 OS=Oryza sativa subsp. japonica GN=Os03g0268400 PE=2 SV=1//0
LOC_Os03g16410	497	347	394	260	260	218	371.818	268.032	0.47219	0.00014645	0.0070871	-//-
LOC_Os03g16860	4891	4356	4307	10593	12984	7110	4117.67	11023.4	-1.4207	2.7756e-07	3.3765e-05	sp|P27322|HSP72_SOLLC Heat shock cognate 70 kDa protein 2 OS=Solanum lycopersicum GN=HSC-2 PE=2 SV=1//0
LOC_Os03g16910	471	352	435	412	473	473	379.112	494.042	-0.38201	0.001017	0.033333	-//-
LOC_Os03g16920	60162	51689	53715	81933	69803	58791	50212.4	76647.4	-0.61019	0.0015608	0.046344	sp|P09189|HSP7C_PETHY Heat shock cognate 70 kDa protein OS=Petunia hybrida GN=HSP70 PE=2 SV=1//0
LOC_Os03g17410	17	9	15	1	0	0	12.1783	0.378083	5.0095	1.3333e-05	0.00098762	-//-
LOC_Os03g17470	4710	3567	4052	2599	2134	2102	3717.24	2496.44	0.57436	3.8329e-07	4.4467e-05	sp|Q8H8U5|IN21B_ORYSJ Protein IN2-1 homolog B OS=Oryza sativa subsp. japonica GN=GSTZ5 PE=2 SV=1//3.82349e-159
LOC_Os03g17940	469	446	506	574	786	498	432.897	667.971	-0.62576	0.00018752	0.0087351	sp|Q6NLA5|LPPG_ARATH Lipid phosphate phosphatase gamma, chloroplastic OS=Arabidopsis thaliana GN=LPPG PE=1 SV=1//1.51493e-86
LOC_Os03g18140	213	173	221	277	263	271	183.623	295.905	-0.68839	9.6827e-07	9.9194e-05	sp|Q9LY46|TBL29_ARATH Protein ESKIMO 1 OS=Arabidopsis thaliana GN=ESK1 PE=1 SV=1//3.28785e-165
LOC_Os03g18220	32653	25780	32180	31864	36550	32443	27376	36601.1	-0.41898	2.5761e-08	4.0474e-06	sp|Q10MW3|PDC2_ORYSJ Pyruvate decarboxylase 2 OS=Oryza sativa subsp. japonica GN=PDC2 PE=2 SV=1//1.72886e-26
LOC_Os03g18230	953	788	988	1256	1360	1366	826.195	1449.81	-0.81131	9.8458e-15	3.8759e-12	-//-
LOC_Os03g18360	255	173	254	130	109	116	204.721	129.805	0.65731	3.6494e-05	0.002275	sp|O65020|ETO1_ARATH Ethylene-overproduction protein 1 OS=Arabidopsis thaliana GN=ETO1 PE=1 SV=2//0
LOC_Os03g18779	737	546	708	26	38	29	599.825	33.5324	4.1609	6.5105e-141	4.562e-137	-//-
LOC_Os03g19000	161	86	176	165	212	216	125.885	215.542	-0.77586	0.0013667	0.04204	sp|Q10MN3|PX112_ORYSJ Peroxisomal membrane protein 11-2 OS=Oryza sativa subsp. japonica GN=PEX11-2 PE=2 SV=1//1.0776e-103
LOC_Os03g19070	175	134	151	64	59	48	138.762	62.146	1.1589	8.2336e-09	1.4352e-06	-//-
LOC_Os03g19250	16213	13274	16066	14588	16936	15052	13784.7	16900.3	-0.29397	9.2741e-05	0.0049083	sp|Q8VZF1|AEE7_ARATH Acetate/butyrate--CoA ligase AAE7, peroxisomal OS=Arabidopsis thaliana GN=AAE7 PE=1 SV=1//0
LOC_Os03g19270	7301	5526	6431	6924	7921	5595	5806.43	7384.83	-0.34691	0.00043357	0.017204	-//-
LOC_Os03g19290	7083	5802	6113	7952	8572	5797	5748.78	8065.75	-0.48855	0.00095262	0.031726	sp|Q0WMZ5|OP162_ARATH Outer envelope pore protein 16-2, chloroplastic OS=Arabidopsis thaliana GN=OEP162 PE=2 SV=1//3.25227e-45
LOC_Os03g19390	1181	883	980	597	684	634	917.184	695.587	0.39898	4.3044e-05	0.0026095	sp|B6TPF2|TENA2_MAIZE Bifunctional TENA2 protein OS=Zea mays GN=TENA2 PE=1 SV=1//6.44255e-112
LOC_Os03g19840	126	99	173	207	338	243	120.263	283.319	-1.2362	5.8978e-07	6.4574e-05	sp|Q9LV60|CRR55_ARATH Cysteine-rich repeat secretory protein 55 OS=Arabidopsis thaliana GN=CRRSP55 PE=2 SV=1//4.93396e-38
LOC_Os03g19890	2462	1879	2120	1452	1543	1410	1948.71	1601.13	0.28342	0.0008822	0.030126	sp|Q9FLX7|NDUA5_ARATH Probable NADH dehydrogenase [ubiquinone] 1 alpha subcomplex subunit 5, mitochondrial OS=Arabidopsis thaliana GN=At5g52840 PE=1 SV=1//1.91841e-71
LOC_Os03g20120	13956	11576	12447	18439	19283	12690	11499.2	18217.1	-0.66375	0.00024801	0.010985	sp|C7G304|GOLS2_SOLLC Galactinol synthase 2 OS=Solanum lycopersicum GN=GOLS2 PE=2 SV=1//4.14686e-174
LOC_Os03g20460	49	56	51	95	102	60	47.9441	92.6527	-0.95048	0.00036658	0.015047	sp|Q10M74|GMK2_ORYSJ Guanylate kinase 2, chloroplastic/mitochondrial OS=Oryza sativa subsp. japonica GN=V2 PE=1 SV=1//2.48576e-121
LOC_Os03g20910	616	434	494	659	754	805	463.926	808.075	-0.80059	6.5531e-08	9.2207e-06	sp|Q10M29|WOX6_ORYSJ WUSCHEL-related homeobox 6 OS=Oryza sativa subsp. japonica GN=WOX6 PE=2 SV=1//7.34828e-104
LOC_Os03g20949	693	600	664	777	836	714	593.71	844.555	-0.50843	3.2185e-07	3.8225e-05	sp|P98204|ALA1_ARATH Phospholipid-transporting ATPase 1 OS=Arabidopsis thaliana GN=ALA1 PE=2 SV=1//0
LOC_Os03g20970	108	82	110	121	131	146	90.486	145.224	-0.68252	0.00025676	0.011273	sp|P98204|ALA1_ARATH Phospholipid-transporting ATPase 1 OS=Arabidopsis thaliana GN=ALA1 PE=2 SV=1//0
LOC_Os03g21140	1938	1495	1974	1953	2315	2463	1631.97	2451.12	-0.58682	0.00018799	0.0087351	sp|Q10M00|C3H22_ORYSJ Zinc finger CCCH domain-containing protein 22 OS=Oryza sativa subsp. japonica GN=Os03g0328900 PE=2 SV=2//0
LOC_Os03g21250	196	125	227	217	274	196	164.197	247.891	-0.59428	0.0010839	0.034905	sp|Q9ZVI7|GAUT7_ARATH Probable galacturonosyltransferase 7 OS=Arabidopsis thaliana GN=GAUT7 PE=1 SV=2//2.9044e-169
LOC_Os03g21260	735	562	529	682	995	678	550.65	847.079	-0.62136	7.1376e-05	0.0039506	sp|P35493|PMGI_RICCO 2,3-bisphosphoglycerate-independent phosphoglycerate mutase OS=Ricinus communis PE=1 SV=2//0
LOC_Os03g21370	817	675	736	882	938	738	674.469	927.093	-0.45896	2.3008e-06	0.00021382	sp|P51204|YCF54_PORPU Uncharacterized protein ycf54 OS=Porphyra purpurea GN=ycf54 PE=3 SV=1//3.01702e-10
LOC_Os03g21520	1319	952	1075	765	790	659	1006.52	803.647	0.32474	0.00060319	0.02253	-//-
LOC_Os03g21540	427	278	402	358	484	391	331.662	445.595	-0.42602	0.00035791	0.014752	sp|Q9SCZ4|FERON_ARATH Receptor-like protein kinase FERONIA OS=Arabidopsis thaliana GN=FER PE=1 SV=1//0
LOC_Os03g21800	772	596	676	665	846	744	616.83	817.081	-0.40561	5.1818e-05	0.0030108	sp|Q6S4P4|RF2B_ORYSJ Transcription factor RF2b OS=Oryza sativa subsp. japonica GN=RF2b PE=1 SV=2//5.69142e-154
LOC_Os03g22490	3227	2426	2827	2854	3101	2689	2555.98	3137.74	-0.29585	0.00034446	0.014316	-//-
LOC_Os03g24160	21	18	15	33	40	31	16.3762	37.6093	-1.1995	0.0010385	0.033817	sp|Q9SFB8|PI5K6_ARATH Phosphatidylinositol 4-phosphate 5-kinase 6 OS=Arabidopsis thaliana GN=PIP5K6 PE=2 SV=1//1.45111e-08
LOC_Os03g24730	154	113	130	40	72	76	119.521	68.159	0.81029	7.3902e-05	0.0040711	-//-
LOC_Os03g25420	44	25	36	57	59	58	31.2602	63.3593	-1.0192	0.00036893	0.015118	-//-
LOC_Os03g25440	149	137	164	80	75	83	136.876	86.9718	0.65425	0.00055313	0.020951	-//-
LOC_Os03g25490	1350	1192	1297	711	652	565	1165.72	701.521	0.73266	3.0974e-10	6.8685e-08	sp|B9X287|C7346_ORYSJ Cytochrome P450 734A6 OS=Oryza sativa subsp. japonica GN=CYP734A6 PE=2 SV=1//1.12507e-91
LOC_Os03g26300	238	192	247	762	762	372	204.738	682.515	-1.7371	7.6795e-05	0.0041975	sp|P0CH30|RING1_GOSHI E3 ubiquitin-protein ligase RING1 OS=Gossypium hirsutum GN=RING1 PE=1 SV=1//9.86228e-13
LOC_Os03g28080	830	699	793	469	464	490	703.549	519.192	0.43838	2.5984e-05	0.0017242	sp|Q9XF63|ATL3_ARATH RING-H2 finger protein ATL3 OS=Arabidopsis thaliana GN=ATL3 PE=2 SV=1//3.98658e-15
LOC_Os03g29240	821	613	667	835	1026	881	632.986	993.487	-0.65033	3.6909e-11	9.5085e-09	sp|Q7Y0F2|NRX12_ORYSJ Probable nucleoredoxin 1-2 OS=Oryza sativa subsp. japonica GN=Os03g0405900 PE=2 SV=1//0
LOC_Os03g29540	472	373	433	432	598	438	386.099	529.24	-0.45495	3.6018e-05	0.0022535	-//-
LOC_Os03g29770	404	264	329	332	449	341	298.581	404.944	-0.4396	0.00033716	0.014063	-//-
LOC_Os03g29850	167	122	154	58	51	87	133.369	72.2979	0.8834	3.971e-05	0.0024323	sp|Q852F6|ZIP2_ORYSJ Zinc transporter 2 OS=Oryza sativa subsp. japonica GN=ZIP2 PE=2 SV=1//8.86872e-175
LOC_Os03g31300	3228	2587	2858	4506	5193	3021	2621.82	4579.1	-0.8045	0.00020893	0.0094941	sp|Q75GT3|CLPB2_ORYSJ Chaperone protein ClpB2, chloroplastic OS=Oryza sativa subsp. japonica GN=CLPB2 PE=2 SV=1//0
LOC_Os03g31750	6688	5008	6341	5637	6964	5422	5436.38	6516.44	-0.26144	0.00069569	0.024897	sp|Q75KR1|PPDK2_ORYSJ Pyruvate, phosphate dikinase 2 OS=Oryza sativa subsp. japonica GN=PPDK2 PE=3 SV=1//0
LOC_Os03g32499	204	166	181	216	333	205	166.683	270.408	-0.69803	0.00028082	0.012117	sp|O64818|Y2309_ARATH Uncharacterized protein At2g23090 OS=Arabidopsis thaliana GN=At2g23090 PE=1 SV=1//3.59965e-10
LOC_Os03g33090	22	19	29	50	52	42	21.231	52.2327	-1.2988	4.1935e-05	0.0025552	sp|Q9FN11|LBD37_ARATH LOB domain-containing protein 37 OS=Arabidopsis thaliana GN=LBD37 PE=2 SV=1//7.70974e-64
LOC_Os03g35920	198	155	176	207	231	195	159.743	229.57	-0.52318	0.00047507	0.018494	-//-
LOC_Os03g36279	403	299	302	381	381	332	302.35	397.613	-0.39514	0.0014444	0.043662	sp|Q9UR07|TF211_SCHPO Transposon Tf2-11 polyprotein OS=Schizosaccharomyces pombe (strain 972 / ATCC 24843) GN=Tf2-11 PE=3 SV=1//3.00969e-18
LOC_Os03g38740	367	303	412	459	610	604	327.557	607.473	-0.89107	6.8249e-07	7.291e-05	sp|Q10HL3|DCL2A_ORYSJ Endoribonuclease Dicer homolog 2a OS=Oryza sativa subsp. japonica GN=DCL2A PE=2 SV=1//0
LOC_Os03g40440	909	660	542	396	368	275	634.776	377.003	0.75167	0.0013391	0.0413	-//-
LOC_Os03g42464	1807	1220	1721	1448	1984	1697	1424.74	1855.57	-0.38117	0.0016275	0.047677	sp|B0BN95|HARB1_RAT Putative nuclease HARBI1 OS=Rattus norvegicus GN=Harbi1 PE=2 SV=1//3.12778e-08
LOC_Os03g42850	18	13	18	4	1	2	14.7474	2.61349	2.4964	0.00054175	0.020586	-//-
LOC_Os03g43100	544	368	466	28	25	25	413.382	28.4654	3.8602	2.908e-100	8.4904e-97	-//-
LOC_Os03g44650	209	163	161	207	280	252	160.898	267.701	-0.73447	3.8484e-07	4.45e-05	sp|Q9FLE8|Y5986_ARATH Uncharacterized protein At5g39865 OS=Arabidopsis thaliana GN=At5g39865 PE=2 SV=1//1.73084e-24
LOC_Os03g45210	2373	1862	1792	1215	994	1009	1819.88	1176.03	0.62991	1.3255e-05	0.00098599	sp|Q1G3U6|PCO3_ARATH Plant cysteine oxidase 3 OS=Arabidopsis thaliana GN=PCO3 PE=1 SV=1//1.2942e-42
LOC_Os03g45250	3140	2513	3461	3682	4715	3880	2755.42	4441.79	-0.68887	2.3026e-12	6.8952e-10	sp|Q8LGJ5|PCO2_ARATH Plant cysteine oxidase 2 OS=Arabidopsis thaliana GN=PCO2 PE=1 SV=1//6.68305e-58
LOC_Os03g45770	660	437	536	582	711	547	489.327	665.222	-0.44304	3.4755e-05	0.002194	-//-
LOC_Os03g46100	344638	230503	245139	150420	169090	178472	245795	181419	0.43813	0.00063371	0.023279	sp|P15590|GLB1_MAIZE Globulin-1 S allele OS=Zea mays GN=GLB1 PE=1 SV=2//0
LOC_Os03g46300	65	31	40	84	133	93	40.1162	111.436	-1.474	1.2391e-09	2.4527e-07	-//-
LOC_Os03g47160	316	194	244	162	131	125	225.142	152.62	0.5609	0.00041597	0.016694	-//-
LOC_Os03g48060	909	713	781	476	470	498	725.679	526.902	0.4618	6.8624e-06	0.00055914	sp|Q09686|YA14_SCHPO Putative glutamine amidotransferase-like protein C13C5.04 OS=Schizosaccharomyces pombe (strain 972 / ATCC 24843) GN=SPAC13C5.04 PE=3 SV=1//5.21971e-21
LOC_Os03g48710	271	233	304	271	407	318	245.036	359.178	-0.5517	0.00035652	0.01473	-//-
LOC_Os03g49190	45239	38349	38904	27954	28231	25552	37125.8	29724.6	0.32077	0.00010007	0.0052252	sp|Q10EK7|OLEO2_ORYSJ Oleosin 18 kDa OS=Oryza sativa subsp. japonica GN=OLE18 PE=2 SV=1//1.08557e-28
LOC_Os03g49250	1493	972	1199	787	874	756	1097.05	877.056	0.32289	0.0004177	0.016744	sp|Q9FZ32|FB60_ARATH F-box protein At1g55000 OS=Arabidopsis thaliana GN=At1g55000 PE=1 SV=1//1.37949e-73
LOC_Os03g49430	987	818	990	1548	1918	1104	846.256	1642.75	-0.95695	1.3332e-05	0.00098762	sp|Q2HJ41|PRP18_BOVIN Pre-mRNA-splicing factor 18 OS=Bos taurus GN=PRPF18 PE=2 SV=1//3.95089e-36
LOC_Os03g50130	859	670	663	1315	1305	836	661.709	1249.43	-0.91701	0.00011284	0.0057544	sp|Q9CPU4|MGST3_MOUSE Microsomal glutathione S-transferase 3 OS=Mus musculus GN=Mgst3 PE=1 SV=1//7.97615e-23
LOC_Os03g50670	30	13	10	0	1	0	15.4953	0.329169	5.5569	1.9279e-05	0.0013482	sp|P0CT43|TF28_SCHPO Transposon Tf2-8 polyprotein OS=Schizosaccharomyces pombe (strain 972 / ATCC 24843) GN=Tf2-8 PE=3 SV=1//7.22215e-09
LOC_Os03g50860	622	434	450	502	668	505	452.182	604.609	-0.4191	0.00010695	0.0055185	sp|Q9C5U0|AHK4_ARATH Histidine kinase 4 OS=Arabidopsis thaliana GN=AHK4 PE=1 SV=1//0
LOC_Os03g50870	2381	1883	2103	2202	2576	1841	1923.54	2391.09	-0.3139	0.00031901	0.013466	-//-
LOC_Os03g50960	468	375	472	210	184	158	397.555	200.951	0.98431	4.8881e-14	1.7476e-11	sp|Q9SU35|ERLL1_ARATH pEARLI1-like lipid transfer protein 1 OS=Arabidopsis thaliana GN=AZI1 PE=1 SV=1//8.99467e-11
LOC_Os03g51530	380	294	428	438	512	417	332.7	495.094	-0.57348	7.1742e-07	7.5939e-05	-//-
LOC_Os03g52340	929	796	837	941	1088	863	776.896	1047.02	-0.4305	4.2849e-06	0.00037068	sp|Q9C7S7|ERO1_ARATH Endoplasmic reticulum oxidoreductin-1 OS=Arabidopsis thaliana GN=AERO1 PE=1 SV=1//0
LOC_Os03g52860	52	45	44	59	122	110	42.7777	104.925	-1.2944	0.00076946	0.027038	sp|P29250|LOX2_ORYSJ Linoleate 9S-lipoxygenase 2 OS=Oryza sativa subsp. japonica GN=LOX1.1 PE=2 SV=2//0
LOC_Os03g53070	867	669	811	829	1049	951	708.313	1025.81	-0.5343	3.2532e-08	4.9556e-06	sp|O80915|PR1B4_ARATH PRA1 family protein B4 OS=Arabidopsis thaliana GN=PRA1B4 PE=1 SV=1//1.89378e-13
LOC_Os03g53200	100	71	102	159	171	115	82.1092	160.792	-0.96958	1.548e-07	1.9866e-05	sp|Q84MN0|CML4_ORYSJ Calmodulin-like protein 4 OS=Oryza sativa subsp. japonica GN=CML4 PE=2 SV=1//8.34734e-100
LOC_Os03g53340	2420	2393	2536	7448	7698	4011	2243.01	6898.12	-1.6208	1.6256e-05	0.0011719	sp|Q84MN7|HFA2A_ORYSJ Heat stress transcription factor A-2a OS=Oryza sativa subsp. japonica GN=HSFA2A PE=2 SV=1//0
LOC_Os03g53400	6551	5885	6238	13016	16623	9095	5675.01	13903.5	-1.2928	9.1058e-07	9.4388e-05	sp|Q94A20|BI1L_ARATH BI1-like protein OS=Arabidopsis thaliana GN=At4g15470 PE=2 SV=1//6.68931e-83
LOC_Os03g53410	713	537	570	318	394	290	548.533	361.861	0.60014	1.7007e-07	2.1488e-05	sp|Q2MHE4|HT1_ARATH Serine/threonine-protein kinase HT1 OS=Arabidopsis thaliana GN=HT1 PE=1 SV=1//4.07746e-55
LOC_Os03g53680	21	9	19	1	2	0	14.4474	1.03642	3.8011	1.9984e-05	0.0013892	-//-
LOC_Os03g53690	58	62	55	97	117	109	53.6285	117.26	-1.1286	8.1919e-08	1.1255e-05	sp|Q08632|SDR1_PICAB Short-chain type dehydrogenase/reductase OS=Picea abies PE=2 SV=1//1.08782e-43
LOC_Os03g55090	736	522	669	372	522	366	579.37	453.747	0.3526	0.001572	0.046557	sp|P53535|PHSL2_SOLTU Alpha-1,4 glucan phosphorylase L-2 isozyme, chloroplastic/amyloplastic OS=Solanum tuberosum GN=STP-1 PE=1 SV=1//1.72144e-167
LOC_Os03g55240	3705	3126	3588	3305	3815	3300	3157.15	3779.12	-0.25943	0.0010059	0.03306	sp|P93147|C81E1_GLYEC Isoflavone 2&apos;-hydroxylase OS=Glycyrrhiza echinata GN=CYP81E1 PE=1 SV=2//1.3814e-122
LOC_Os03g55290	248	163	217	242	293	220	188.172	272.861	-0.53612	0.00015768	0.0074855	sp|Q948Z4|SNAK1_SOLTU Snakin-1 OS=Solanum tuberosum GN=SN1 PE=1 SV=1//1.30515e-22
LOC_Os03g55320	3788	3152	3430	3925	4621	3533	3140.29	4368.78	-0.47633	1.5182e-09	2.9717e-07	sp|Q94H98|P2C34_ORYSJ Probable protein phosphatase 2C 34 OS=Oryza sativa subsp. japonica GN=BIPP2C2 PE=2 SV=1//0
LOC_Os03g55670	2710	2297	2701	2690	2974	2458	2336.14	2944.76	-0.33402	3.6558e-05	0.002275	-//-
LOC_Os03g55680	46	46	36	79	70	54	39.1171	73.754	-0.91492	0.00029628	0.012613	-//-
LOC_Os03g55770	462	364	470	466	560	474	391.525	543.482	-0.47313	2.1713e-05	0.0014887	-//-
LOC_Os03g55980	390	314	411	483	612	437	337.172	552.745	-0.71313	2.2236e-10	5.0894e-08	-//-
LOC_Os03g55990	1106	1011	1266	1148	1360	1171	1028.68	1333.71	-0.37465	0.00013598	0.0066447	sp|Q9AV49|HOX9_ORYSJ Homeobox-leucine zipper protein HOX9 OS=Oryza sativa subsp. japonica GN=HOX9 PE=2 SV=1//9.21982e-21
LOC_Os03g56540	922	764	780	1027	1223	848	746.61	1118.19	-0.58274	3.2946e-07	3.8865e-05	sp|Q8RV04|TI141_ARATH Mitochondrial import inner membrane translocase subunit TIM14-1 OS=Arabidopsis thaliana GN=TIM14-1 PE=1 SV=1//2.17281e-46
LOC_Os03g56860	166	140	186	235	267	160	149.081	238.496	-0.67787	0.0014282	0.043362	-//-
LOC_Os03g57340	6865	5521	5743	8276	10122	6122	5481.01	8823.91	-0.68698	0.00013619	0.0066454	sp|Q04960|DNJH_CUCSA DnaJ protein homolog OS=Cucumis sativus GN=DNAJ1 PE=2 SV=1//0
LOC_Os03g57640	448	337	462	487	575	444	375.979	544.78	-0.53502	1.8081e-06	0.00017309	sp|Q9FG13|CXE15_ARATH Probable carboxylesterase 15 OS=Arabidopsis thaliana GN=CXE15 PE=2 SV=1//7.18964e-68
LOC_Os03g57960	280599	210020	218068	134455	140451	150271	213520	155071	0.46144	3.4774e-06	0.00030733	sp|P15590|GLB1_MAIZE Globulin-1 S allele OS=Zea mays GN=GLB1 PE=1 SV=2//7.35251e-67
LOC_Os03g58150	1612	1326	1383	1355	1717	1440	1307.79	1633.32	-0.32068	0.0002024	0.0093062	sp|Q94A20|BI1L_ARATH BI1-like protein OS=Arabidopsis thaliana GN=At4g15470 PE=2 SV=1//1.34453e-69
LOC_Os03g58470	3455	2711	3161	2821	3563	3454	2816.88	3572.62	-0.34288	0.001456	0.043939	sp|P27806|H1_WHEAT Histone H1 OS=Triticum aestivum PE=2 SV=2//1.81856e-28
LOC_Os03g58790	6282	5506	6337	6520	8121	8231	5501.64	8315.39	-0.59592	3.4617e-05	0.0021893	sp|Q54DY9|BCS1B_DICDI Probable mitochondrial chaperone BCS1-B OS=Dictyostelium discoideum GN=bcsl1b PE=3 SV=1//1.18993e-26
LOC_Os03g58880	529	435	511	619	773	633	446.431	732.815	-0.71501	8.8391e-12	2.4578e-09	sp|Q8L970|P4H7_ARATH Probable prolyl 4-hydroxylase 7 OS=Arabidopsis thaliana GN=P4H7 PE=2 SV=1//3.38155e-106
LOC_Os03g58890	2260	1806	2045	2465	2928	2510	1847.12	2864.62	-0.63307	2.8657e-14	1.0569e-11	sp|Q8L970|P4H7_ARATH Probable prolyl 4-hydroxylase 7 OS=Arabidopsis thaliana GN=P4H7 PE=2 SV=1//2.99717e-134
LOC_Os03g58940	513	541	485	738	708	556	471.316	726.689	-0.62464	0.0004628	0.018178	sp|O64864|YLS3_ARATH Protein YLS3 OS=Arabidopsis thaliana GN=YLS3 PE=2 SV=1//3.41596e-25
LOC_Os03g59070	432	365	430	470	571	423	371.826	528.93	-0.50845	4.4774e-06	0.00038638	sp|Q9M2G7|LPPD_ARATH Lipid phosphate phosphatase delta OS=Arabidopsis thaliana GN=LPPD PE=2 SV=1//2.19218e-142
LOC_Os03g60090	657	487	571	670	749	506	516.586	695.176	-0.42837	0.0010765	0.034731	sp|Q75HE6|MTHR_ORYSJ Probable methylenetetrahydrofolate reductase OS=Oryza sativa subsp. japonica GN=Os03g0815200 PE=2 SV=1//0
LOC_Os03g60260	144	127	124	175	155	157	119.946	177.787	-0.56776	0.00069227	0.0248	sp|Q9SF09|ANT1_ARATH Amino acid transporter ANT1 OS=Arabidopsis thaliana GN=ANT1 PE=1 SV=1//7.55031e-104
LOC_Os03g60560	1038	849	785	1098	1399	849	808.446	1203.35	-0.57383	0.0014319	0.043399	sp|Q42453|ZAT7_ARATH Zinc finger protein ZAT7 OS=Arabidopsis thaliana GN=ZAT7 PE=2 SV=1//4.40088e-16
LOC_Os03g60760	688	596	767	1137	1455	831	622.198	1229.58	-0.98272	1.6779e-05	0.001203	-//-
LOC_Os03g60780	2539	1864	2043	2672	3403	2157	1940.49	2962.99	-0.61063	4.6541e-05	0.0027684	sp|Q99P31|HPBP1_MOUSE Hsp70-binding protein 1 OS=Mus musculus GN=Hspbp1 PE=2 SV=1//1.1429e-17
LOC_Os03g62370	2010	1478	1750	1151	1193	1222	1577.21	1299.56	0.27935	0.0011272	0.035936	sp|Q8KEQ0|TOLB_CHLTE Protein TolB OS=Chlorobium tepidum (strain ATCC 49652 / DSM 12025 / NBRC 103806 / TLS) GN=tolB PE=3 SV=1//6.84467e-08
LOC_Os03g63770	3489	2636	3260	3004	3643	3124	2829.69	3540.77	-0.32342	6.6207e-05	0.0037173	sp|Q8RY59|RCD1_ARATH Inactive poly [ADP-ribose] polymerase RCD1 OS=Arabidopsis thaliana GN=RCD1 PE=1 SV=1//2.49877e-61
LOC_Os04g01160	1307	951	1264	1128	1475	1237	1060.26	1389.48	-0.39013	1.6609e-05	0.0011949	-//-
LOC_Os04g01280	196	139	176	192	215	187	153.631	215.544	-0.48851	0.0016059	0.04728	sp|Q7XTB2|GT41_ORYSJ Probable glucuronosyltransferase Os04g0103100 OS=Oryza sativa subsp. japonica GN=Os04g0103100 PE=2 SV=2//0
LOC_Os04g01740	7722	6752	9028	25613	24202	15825	7132.33	23758.7	-1.736	1.2201e-08	2.0552e-06	sp|Q08277|HSP82_MAIZE Heat shock protein 82 OS=Zea mays GN=HSP82 PE=3 SV=1//0
LOC_Os04g02050	201	167	200	212	301	197	171.995	255.274	-0.56968	0.0001145	0.0058141	sp|Q43870|APS2_ARATH ATP sulfurylase 2 OS=Arabidopsis thaliana GN=APS2 PE=1 SV=1//1.46972e-09
LOC_Os04g02754	2603	2040	2168	1518	1643	1380	2056.7	1647.43	0.32012	0.00020108	0.0092577	sp|Q9FR37|AMI1_ARATH Amidase 1 OS=Arabidopsis thaliana GN=AMI1 PE=1 SV=1//1.96944e-129
LOC_Os04g08180	139	136	132	72	77	71	124.189	79.9735	0.63494	0.0015704	0.046548	-//-
LOC_Os04g08740	326	192	304	281	378	285	245.265	340.675	-0.47405	0.00086316	0.029562	sp|Q9ZTP3|EIN4_ARATH Protein EIN4 OS=Arabidopsis thaliana GN=EIN4 PE=1 SV=1//0
LOC_Os04g09450	4	1	8	21	26	14	3.82988	21.902	-2.5157	1.5646e-05	0.0011303	-//-
LOC_Os04g10750	133	128	122	158	183	126	116.782	168.61	-0.52988	0.0011576	0.036521	sp|Q8H6H2|PHT14_ORYSJ Probable inorganic phosphate transporter 1-4 OS=Oryza sativa subsp. japonica GN=PHT1-4 PE=2 SV=1//0
LOC_Os04g12970	696	526	660	397	315	328	567.467	380.393	0.57705	1.0621e-05	0.00082329	sp|Q9SYK9|U74E2_ARATH UDP-glycosyltransferase 74E2 OS=Arabidopsis thaliana GN=UGT74E2 PE=1 SV=1//8.21153e-106
LOC_Os04g13000	93	83	140	3	0	4	95.9593	2.67822	5.1631	1.4761e-15	6.307e-13	-//-
LOC_Os04g13210	1294	1063	1159	1121	1337	1144	1064.09	1305.51	-0.29498	0.0009968	0.032947	sp|Q9LZJ5|AB14C_ARATH ABC transporter C family member 14 OS=Arabidopsis thaliana GN=ABCC14 PE=1 SV=1//0
LOC_Os04g13220	756	568	621	681	818	769	586.167	823.564	-0.49057	1.4587e-06	0.00014236	sp|Q9LZJ5|AB14C_ARATH ABC transporter C family member 14 OS=Arabidopsis thaliana GN=ABCC14 PE=1 SV=1//0
LOC_Os04g14680	463	393	435	844	770	523	391.305	774.436	-0.98485	0.00012989	0.0063916	sp|Q0JEQ2|APX3_ORYSJ Probable L-ascorbate peroxidase 3 OS=Oryza sativa subsp. japonica GN=APX3 PE=3 SV=1//0
LOC_Os04g17479	611	479	543	500	729	604	493.154	662.146	-0.42511	0.00036578	0.015042	-//-
LOC_Os04g17660	1202	956	1145	1414	1950	1447	998.198	1735.02	-0.79756	6.9419e-14	2.4081e-11	sp|Q39129|STR16_ARATH Thiosulfate sulfurtransferase 16, chloroplastic OS=Arabidopsis thaliana GN=STR16 PE=1 SV=2//2.25814e-16
LOC_Os04g19870	81	55	69	21	23	28	61.5062	26.3184	1.2247	2.5425e-05	0.0017	-//-
LOC_Os04g19880	27	15	9	2	3	2	15.0974	2.51566	2.5853	0.00055728	0.021085	-//-
LOC_Os04g25610	14	15	13	0	0	0	12.8733	0	Inf	1.0505e-06	0.00010637	-//-
LOC_Os04g28420	6097	4983	5867	12106	9954	7247	5127.84	10650.9	-1.0546	0.00042726	0.01703	sp|Q38931|FKB62_ARATH Peptidyl-prolyl cis-trans isomerase FKBP62 OS=Arabidopsis thaliana GN=FKBP62 PE=1 SV=2//0
LOC_Os04g31270	973	696	814	1105	1202	907	746.66	1163.54	-0.64	1.9168e-11	5.0493e-09	sp|Q3MG79|RSGA_ANAVT Putative ribosome biogenesis GTPase RsgA OS=Anabaena variabilis (strain ATCC 29413 / PCC 7937) GN=rsgA PE=3 SV=1//3.72242e-71
LOC_Os04g31610	978	826	830	849	984	880	798.195	984.569	-0.30275	0.0013618	0.041926	sp|Q9FYF9|FB76_ARATH F-box protein At1g67340 OS=Arabidopsis thaliana GN=At1g67340 PE=1 SV=1//5.15762e-92
LOC_Os04g32610	59	44	42	0	0	1	43.6729	0.385994	6.822	5.8516e-20	3.4169e-17	-//-
LOC_Os04g32740	158	133	180	247	429	304	142.706	351.942	-1.3023	2.8815e-07	3.4813e-05	sp|Q93ZY7|NUD12_ARATH Nudix hydrolase 12, mitochondrial OS=Arabidopsis thaliana GN=NUDT12 PE=2 SV=1//3.95598e-46
LOC_Os04g32920	505	417	526	480	600	541	438.351	587.804	-0.42325	9.0442e-05	0.0047938	sp|Q6VVA6|HAK1_ORYSJ Potassium transporter 1 OS=Oryza sativa subsp. japonica GN=HAK1 PE=1 SV=2//0
LOC_Os04g33110	3228	2581	2881	3497	4212	3245	2626.69	3961.16	-0.59268	1.5466e-13	5.1119e-11	-//-
LOC_Os04g33190	3228	2453	3137	3153	3521	3021	2659.58	3517.19	-0.40322	7.8335e-07	8.1926e-05	sp|B9DGD6|ACS_ARATH Acetyl-coenzyme A synthetase, chloroplastic/glyoxysomal OS=Arabidopsis thaliana GN=ACS PE=1 SV=1//0
LOC_Os04g33600	69	52	66	100	161	94	56.3788	127.088	-1.1726	4.994e-06	0.00042263	-//-
LOC_Os04g33920	439	349	619	160	156	212	425.353	193.674	1.135	0.0011816	0.037095	-//-
LOC_Os04g35240	841	631	716	382	486	351	659.399	439.887	0.58402	8.9472e-08	1.2103e-05	sp|Q7XQP4|SAPK7_ORYSJ Serine/threonine-protein kinase SAPK7 OS=Oryza sativa subsp. japonica GN=SAPK7 PE=2 SV=2//0
LOC_Os04g36054	347	265	343	336	413	357	288.106	400.782	-0.47622	0.00010231	0.0053341	sp|Q0JCZ4|ARFI_ORYSJ Auxin response factor 9 OS=Oryza sativa subsp. japonica GN=ARF9 PE=2 SV=1//0
LOC_Os04g36750	19440	13563	16322	39707	30388	24850	14816.1	34607.3	-1.2239	0.00011571	0.0058585	sp|Q7XUW5|HS232_ORYSJ 23.2 kDa heat shock protein OS=Oryza sativa subsp. japonica GN=HSP23.2 PE=2 SV=2//1.05746e-117
LOC_Os04g38400	496	387	465	503	627	483	407.023	582.999	-0.51839	2.0311e-06	0.0001913	sp|Q9FJQ5|EIL5_ARATH ETHYLENE INSENSITIVE 3-like 5 protein OS=Arabidopsis thaliana GN=EIL5 PE=2 SV=1//6.98459e-81
LOC_Os04g40560	204	139	181	212	320	210	157.261	266.546	-0.76123	1.2451e-05	0.00093164	-//-
LOC_Os04g41260	469	336	450	431	573	461	377.545	529.511	-0.48801	1.5165e-05	0.0010978	sp|Q8S9J1|PPOCM_ARATH Protoporphyrinogen oxidase 2, chloroplastic/mitochondrial OS=Arabidopsis thaliana GN=PPOX2 PE=1 SV=1//0
LOC_Os04g41570	2462	1870	1891	1342	1517	1243	1876.19	1486.53	0.33586	0.00011433	0.0058137	sp|Q9LT67|BH113_ARATH Transcription factor bHLH113 OS=Arabidopsis thaliana GN=BHLH113 PE=2 SV=1//1.88044e-29
LOC_Os04g42340	444	359	473	422	557	434	385.931	510.419	-0.40334	0.00027317	0.011816	-//-
LOC_Os04g42430	1378	982	1122	1176	1360	1235	1046.82	1369	-0.38711	2.8306e-05	0.0018468	sp|B1H2N3|MICU1_XENTR Calcium uptake protein 1, mitochondrial OS=Xenopus tropicalis GN=micu1 PE=2 SV=2//2.7767e-47
LOC_Os04g43160	773	540	651	445	393	424	589.978	461.272	0.35504	0.00065593	0.023815	-//-
LOC_Os04g44470	11325	6689	7268	4740	4627	4072	7529.41	4886.94	0.6236	0.00042109	0.016831	sp|P29421|IAAS_ORYSJ Alpha-amylase/subtilisin inhibitor OS=Oryza sativa subsp. japonica GN=RASI PE=1 SV=2//5.1654e-124
LOC_Os04g44950	635	509	515	584	666	513	501.483	638.042	-0.34745	0.00088885	0.030264	sp|A4UHT7|SALR_PAPBR Salutaridine reductase OS=Papaver bracteatum GN=SALR PE=1 SV=1//3.12688e-88
LOC_Os04g45270	210	147	187	244	281	179	163.456	253.841	-0.63503	0.00012915	0.0063723	sp|Q766C3|NEP1_NEPGR Aspartic proteinase nepenthesin-1 OS=Nepenthes gracilis GN=nep1 PE=1 SV=1//2.60213e-24
LOC_Os04g45480	600	462	538	2557	3630	1208	482.799	2627.92	-2.4444	0.00012055	0.006025	sp|F8RP11|HSOP_WHEAT Hsp70-Hsp90 organizing protein OS=Triticum aestivum GN=HOP PE=1 SV=1//0
LOC_Os04g45650	2493	2028	2258	2095	2520	2379	2050.7	2539.87	-0.30863	0.00020723	0.009444	sp|Q9FH57|GATA5_ARATH GATA transcription factor 5 OS=Arabidopsis thaliana GN=GATA5 PE=2 SV=1//2.78758e-34
LOC_Os04g46200	82028	67951	66827	44118	43116	41404	65639.1	46854.4	0.48637	5.101e-07	5.7275e-05	sp|Q42980|OLEO1_ORYSJ Oleosin 16 kDa OS=Oryza sativa subsp. japonica GN=OLE16 PE=2 SV=2//1.03866e-77
LOC_Os04g46740	502	471	495	289	312	261	447.011	312.711	0.51548	2.6894e-05	0.0017679	sp|Q8LPF3|PME68_ARATH Probable pectinesterase 68 OS=Arabidopsis thaliana GN=PME68 PE=2 SV=1//5.67979e-38
LOC_Os04g47250	176	131	207	251	282	284	154.945	297.347	-0.94039	4.3023e-10	9.3047e-08	sp|Q9LMM1|C86A4_ARATH Cytochrome P450 86A4 OS=Arabidopsis thaliana GN=CYP86A4 PE=1 SV=1//0
LOC_Os04g48030	853	709	790	1239	1357	956	712.209	1284.14	-0.85043	2.5199e-10	5.6697e-08	sp|Q7XRX3|HFB2A_ORYSJ Heat stress transcription factor B-2a OS=Oryza sativa subsp. japonica GN=HSFB2A PE=2 SV=2//1.26874e-87
LOC_Os04g48390	19	10	34	78	84	48	18.8122	75.6683	-2.008	2.8312e-07	3.4323e-05	sp|Q0JAW2|SPXM2_ORYSJ SPX domain-containing membrane protein Os04g0573000 OS=Oryza sativa subsp. japonica GN=Os04g0573000 PE=2 SV=2//0
LOC_Os04g48880	332	290	308	401	493	417	282.262	474.851	-0.75044	2.237e-10	5.0894e-08	sp|B3SGL0|BCH_GENLU Beta-carotene 3-hydroxylase, chloroplastic OS=Gentiana lutea GN=BHY PE=2 SV=1//1.88223e-113
LOC_Os04g49110	438	280	390	405	472	438	331.631	477.556	-0.52609	1.1501e-05	0.00087409	sp|Q9FYR7|SCL8_ARATH Scarecrow-like protein 8 OS=Arabidopsis thaliana GN=SCL8 PE=2 SV=1//1.27234e-83
LOC_Os04g49410	1074	904	1003	1008	1164	970	903.2	1138.67	-0.33424	0.00026921	0.011688	sp|Q7XUD0|EXP10_ORYSJ Expansin-A10 OS=Oryza sativa subsp. japonica GN=EXPA10 PE=2 SV=2//8.67081e-172
LOC_Os04g49450	352	294	288	316	418	346	282.884	390.621	-0.46555	0.00012404	0.0061819	sp|F4K5X6|RVE2_ARATH Protein REVEILLE 2 OS=Arabidopsis thaliana GN=RVE2 PE=2 SV=1//5.11157e-28
LOC_Os04g49540	441	343	333	185	203	174	337.14	203.929	0.72528	6.8803e-08	9.5658e-06	-//-
LOC_Os04g49660	68	56	83	95	116	82	62.6607	105.753	-0.75506	0.00031736	0.013456	-//-
LOC_Os04g49680	974	744	851	978	1141	920	774.885	1100.46	-0.50605	9.6191e-08	1.2912e-05	-//-
LOC_Os04g49690	51	54	69	24	24	22	53.2281	25.4659	1.0636	0.00069926	0.024999	sp|Q9SCZ4|FERON_ARATH Receptor-like protein kinase FERONIA OS=Arabidopsis thaliana GN=FER PE=1 SV=1//1.00682e-106
LOC_Os04g49930	12	12	12	1	1	0	10.9948	0.707251	3.9585	0.00021786	0.0097984	sp|Q8GWZ6|SRR1_ARATH Protein SENSITIVITY TO RED LIGHT REDUCED 1 OS=Arabidopsis thaliana GN=SRR1 PE=2 SV=2//1.10841e-12
LOC_Os04g51160	62	54	55	157	253	109	51.894	184.712	-1.8316	5.1047e-05	0.0029808	sp|Q41224|AOX1_TOBAC Ubiquinol oxidase 1, mitochondrial OS=Nicotiana tabacum GN=AOX1 PE=1 SV=1//2.61847e-144
LOC_Os04g52090	1454	1024	1249	1457	1488	1359	1120.04	1565.24	-0.48283	1.2613e-07	1.6427e-05	sp|Q40477|ERF4_TOBAC Ethylene-responsive transcription factor 4 OS=Nicotiana tabacum GN=ERF4 PE=1 SV=1//4.3028e-17
LOC_Os04g52130	3171	2292	3059	2746	3361	2914	2564.7	3269.34	-0.35021	2.0839e-05	0.0014372	sp|Q7XPL2|HEM6_ORYSJ Oxygen-dependent coproporphyrinogen-III oxidase, chloroplastic OS=Oryza sativa subsp. japonica GN=CPX PE=2 SV=2//0
LOC_Os04g52500	4246	3140	3386	2163	1923	1745	3243.82	2124.34	0.61068	1.7821e-09	3.4496e-07	sp|Q71N54|LCAT4_ARATH Lecithin-cholesterol acyltransferase-like 4 OS=Arabidopsis thaliana GN=LCAT4 PE=1 SV=1//0
LOC_Os04g52540	228	182	169	202	346	302	174.974	306.835	-0.81032	0.00089765	0.030466	sp|Q7XTS4|AGO2_ORYSJ Protein argonaute 2 OS=Oryza sativa subsp. japonica GN=AGO2 PE=2 SV=2//0
LOC_Os04g52750	11439	7673	8999	6379	6234	5368	8427.35	6535.84	0.36671	4.8039e-05	0.0028444	-//-
LOC_Os04g52890	729	521	603	365	358	354	557.176	392.484	0.5055	4.1234e-06	0.00035848	sp|Q0WUQ1|BAG1_ARATH BAG family molecular chaperone regulator 1 OS=Arabidopsis thaliana GN=BAG1 PE=1 SV=1//6.08889e-53
LOC_Os04g53310	434	316	348	403	504	386	330.412	467.262	-0.49996	1.9164e-05	0.0013429	sp|Q43846|SSY3_SOLTU Soluble starch synthase 3, chloroplastic/amyloplastic OS=Solanum tuberosum GN=SS3 PE=1 SV=1//0
LOC_Os04g53620	6623	5501	6042	5653	6779	6019	5500.65	6692.03	-0.28284	0.00023129	0.01031	sp|Q58G87|UBQ3_ORYSJ Polyubiquitin 3 OS=Oryza sativa subsp. japonica GN=UBQ3 PE=2 SV=2//0
LOC_Os04g53996	188	146	172	104	80	95	152.748	102.324	0.57801	0.00090995	0.030714	sp|Q9LPZ9|SD113_ARATH G-type lectin S-receptor-like serine/threonine-protein kinase SD1-13 OS=Arabidopsis thaliana GN=SD113 PE=1 SV=2//1.09221e-31
LOC_Os04g54210	3174	2493	3127	3091	3595	2849	2656.24	3451.71	-0.37793	2.7089e-06	0.00024588	-//-
LOC_Os04g54220	1265	1081	1429	1306	1552	1201	1144.51	1468.22	-0.35934	0.00048351	0.018801	-//-
LOC_Os04g54300	3816	3056	3347	3383	3792	3333	3089.04	3813.78	-0.30406	0.00015332	0.0073353	-//-
LOC_Os04g54310	1336	1024	1323	1246	1452	1191	1111.27	1408.76	-0.34222	0.0001382	0.0067157	-//-
LOC_Os04g54430	569	478	507	574	638	474	470.797	609.99	-0.37368	0.0003804	0.01557	-//-
LOC_Os04g55520	274	205	244	259	314	243	217.88	295.079	-0.43756	0.0011534	0.036438	sp|O22174|ERF08_ARATH Ethylene-responsive transcription factor ERF008 OS=Arabidopsis thaliana GN=ERF008 PE=2 SV=1//1.42976e-37
LOC_Os04g55560	1641	1261	1534	1490	1867	1794	1338.51	1870.37	-0.48269	5.1721e-06	0.00043352	sp|P47927|AP2_ARATH Floral homeotic protein APETALA 2 OS=Arabidopsis thaliana GN=AP2 PE=1 SV=1//1.45413e-82
LOC_Os04g55650	4028	2723	4250	3968	6015	4474	3302.44	5207.12	-0.65695	0.00016574	0.0078153	sp|P25776|ORYA_ORYSJ Oryzain alpha chain OS=Oryza sativa subsp. japonica GN=Os04g0650000 PE=1 SV=2//6.48179e-79
LOC_Os04g55970	1409	1203	1345	1283	1665	1453	1199.7	1594	-0.40998	2.5355e-06	0.00023134	sp|Q6PQQ3|AIL5_ARATH AP2-like ethylene-responsive transcription factor AIL5 OS=Arabidopsis thaliana GN=AIL5 PE=2 SV=2//1.04508e-06
LOC_Os04g56100	518	458	492	469	615	575	445.794	601.706	-0.43268	0.00027094	0.011748	-//-
LOC_Os04g56160	855	718	854	766	1026	954	735.268	995.577	-0.43726	0.00042962	0.017085	sp|Q7XPY2|PMA1_ORYSJ Plasma membrane ATPase OS=Oryza sativa subsp. japonica GN=Os04g0656100 PE=2 SV=1//0
LOC_Os04g57160	179	125	208	277	332	304	153.947	331.355	-1.1059	4.2334e-15	1.7247e-12	sp|P24397|HY6H_HYONI Hyoscyamine 6-dioxygenase OS=Hyoscyamus niger GN=H6H PE=1 SV=1//3.85305e-43
LOC_Os04g57440	12606	10068	11003	10218	13952	12471	10178.7	13269.5	-0.38256	0.00039745	0.016098	sp|P25777|ORYB_ORYSJ Oryzain beta chain OS=Oryza sativa subsp. japonica GN=Os04g0670200 PE=1 SV=2//0
LOC_Os04g57490	238	218	216	495	533	266	204.419	465.272	-1.1865	0.00064984	0.023641	sp|Q7XR52|CYSP1_ORYSJ Cysteine protease 1 OS=Oryza sativa subsp. japonica GN=CP1 PE=2 SV=2//0
LOC_Os04g57720	509	392	379	447	465	493	386.149	512.361	-0.40801	0.0014072	0.042871	sp|Q9ZWS6|ARR6_ARATH Two-component response regulator ARR6 OS=Arabidopsis thaliana GN=ARR6 PE=1 SV=2//1.38634e-42
LOC_Os04g57850	171	162	181	193	224	251	156.565	243.588	-0.63768	0.0006894	0.024734	sp|Q9FFE6|AAE5_ARATH Probable acyl-activating enzyme 5, peroxisomal OS=Arabidopsis thaliana GN=AAE5 PE=2 SV=1//0
LOC_Os04g57880	134	99	168	47	61	57	120.862	59.8508	1.0139	0.00016933	0.0079741	sp|Q7XQ88|STT3B_ORYSJ Dolichyl-diphosphooligosaccharide--protein glycosyltransferase subunit STT3B OS=Oryza sativa subsp. japonica GN=STT3B PE=2 SV=2//2.71168e-17
LOC_Os04g57970	55	38	65	83	86	65	47.49	84.779	-0.83608	0.0004671	0.018306	-//-
LOC_Os04g58110	5606	4426	5274	5531	6724	5491	4624.04	6424	-0.47432	1.1011e-09	2.2045e-07	sp|Q42806|KPYC_SOYBN Pyruvate kinase, cytosolic isozyme OS=Glycine max PE=2 SV=1//0
LOC_Os04g58190	538	432	527	611	607	627	452.611	672.832	-0.57198	1.1934e-07	1.5633e-05	sp|Q9FGD6|DOF58_ARATH Dof zinc finger protein DOF5.8 OS=Arabidopsis thaliana GN=DOF5.8 PE=2 SV=1//4.22712e-23
LOC_Os04g58280	17807	14731	15837	14845	18463	14559	14645.1	17309.8	-0.24117	0.0009768	0.032408	sp|P24805|TSJT1_TOBAC Stem-specific protein TSJT1 OS=Nicotiana tabacum GN=TSJT1 PE=2 SV=1//2.59294e-26
LOC_Os04g58710	4571	3554	4136	3984	4216	4014	3701.41	4443.44	-0.2636	0.0011391	0.036083	sp|Q9SMT7|4CLLA_ARATH Oxalate--CoA ligase OS=Arabidopsis thaliana GN=AAE3 PE=1 SV=1//0
LOC_Os04g58720	1453	994	1301	1170	1344	1307	1125.06	1389.25	-0.30431	0.0011496	0.036353	sp|B8XCH5|QKY_ARATH Protein QUIRKY OS=Arabidopsis thaliana GN=QKY PE=2 SV=1//1.24524e-25
LOC_Os04g58890	2115	1682	1708	2041	2368	2033	1663.43	2335.86	-0.4898	7.0058e-09	1.2397e-06	-//-
LOC_Os04g59520	2113	1853	1917	2091	2412	2257	1785.89	2455.71	-0.4595	3.6046e-08	5.3971e-06	sp|B8XCH5|QKY_ARATH Protein QUIRKY OS=Arabidopsis thaliana GN=QKY PE=2 SV=1//6.00703e-20
LOC_Os05g01010	168	110	149	22	32	44	127.931	35.835	1.8359	5.795e-16	2.5379e-13	-//-
LOC_Os05g01030	565	482	563	506	644	545	488.102	613.661	-0.33026	0.001547	0.046032	sp|Q9LI83|ALA10_ARATH Phospholipid-transporting ATPase 10 OS=Arabidopsis thaliana GN=ALA10 PE=3 SV=1//0
LOC_Os05g01840	18	16	10	0	0	0	13.3706	0	Inf	5.6646e-07	6.2215e-05	-//-
LOC_Os05g02060	2824	2092	2134	1337	1054	999	2122.96	1238.05	0.77801	1.091e-07	1.4533e-05	sp|Q9ZV24|OP161_ARATH Outer envelope pore protein 16-1, chloroplastic OS=Arabidopsis thaliana GN=OEP161 PE=1 SV=1//3.08772e-54
LOC_Os05g02140	88	44	46	73	109	114	52.5495	107.483	-1.0324	0.0011844	0.037146	sp|Q8S9J8|CAP1_ARATH Probable clathrin assembly protein At4g32285 OS=Arabidopsis thaliana GN=At4g32285 PE=1 SV=2//2.22371e-145
LOC_Os05g03130	4300	3233	3567	2660	2472	2158	3345.38	2652.38	0.33488	0.00023212	0.010333	sp|Q9ARD5|LT02_HORVU Low temperature-induced protein lt101.2 OS=Hordeum vulgare GN=LT101.2 PE=2 SV=1//1.91159e-08
LOC_Os05g03620	152	163	198	199	249	222	157.042	242.892	-0.62916	1.6849e-05	0.0012047	sp|Q9LY50|ACCR3_ARATH Putative serine/threonine-protein kinase-like protein CCR3 OS=Arabidopsis thaliana GN=CCR3 PE=2 SV=1//7.44902e-161
LOC_Os05g04150	651	529	583	668	667	553	533.293	685.569	-0.36238	0.00050018	0.019258	-//-
LOC_Os05g05940	17969	15476	16947	17022	18978	17361	15284.2	19383.9	-0.34282	4.7623e-06	0.00040642	sp|Q9FRA7|Y5513_ORYSJ REF/SRPP-like protein Os05g0151300/LOC_Os05g05940 OS=Oryza sativa subsp. japonica GN=Os05g0151300 PE=3 SV=2//4.52049e-129
LOC_Os05g09440	1014	586	1178	1155	1534	1281	829.389	1436.09	-0.79202	3.9589e-05	0.0024299	sp|P43279|MAOC_ORYSJ NADP-dependent malic enzyme, chloroplastic OS=Oryza sativa subsp. japonica GN=ME6 PE=2 SV=2//0
LOC_Os05g09580	411	232	312	326	438	346	284.113	400.985	-0.49708	0.00015107	0.0072607	-//-
LOC_Os05g10620	91	77	113	121	148	129	85.1569	144.258	-0.76046	3.8153e-05	0.0023576	sp|O49459|NAC73_ARATH NAC domain-containing protein 73 OS=Arabidopsis thaliana GN=NAC073 PE=2 SV=1//9.84036e-68
LOC_Os05g10650	6856	5378	7487	7483	8334	7929	5957.09	8633.03	-0.53526	2.0862e-07	2.6011e-05	sp|Q94AA4|PFKA3_ARATH ATP-dependent 6-phosphofructokinase 3 OS=Arabidopsis thaliana GN=PFK3 PE=1 SV=1//0
LOC_Os05g10800	98	66	90	43	34	36	76.2002	41.3451	0.88208	0.00038128	0.015588	-//-
LOC_Os05g11320	375	365	372	226	253	208	339.189	249.013	0.44587	0.00094561	0.031553	sp|A3B0Y1|MT3B_ORYSJ Metallothionein-like protein 3B OS=Oryza sativa subsp. japonica GN=MT3B PE=2 SV=1//4.4003e-38
LOC_Os05g11810	2725	2271	2880	2895	3147	3093	2385.26	3324.32	-0.47891	9.459e-07	9.7187e-05	sp|Q9SQ80|G2OX1_PEA Gibberellin 2-beta-dioxygenase 1 OS=Pisum sativum GN=GA2OX1 PE=1 SV=1//8.41884e-11
LOC_Os05g12260	617	494	557	567	659	637	504.215	677.173	-0.42548	5.6492e-05	0.0032394	sp|Q9FGM1|PYL8_ARATH Abscisic acid receptor PYL8 OS=Arabidopsis thaliana GN=PYL8 PE=1 SV=1//9.72066e-87
LOC_Os05g14740	388	231	273	171	177	164	265.87	186.218	0.51373	0.00018127	0.0084792	-//-
LOC_Os05g15530	1395	1063	1359	1246	1538	1197	1151.38	1439.39	-0.32209	0.00027939	0.01207	sp|Q8L493|DAAA_ARATH D-amino-acid transaminase, chloroplastic OS=Arabidopsis thaliana GN=DAAT PE=1 SV=1//3.72306e-94
LOC_Os05g15680	42	46	42	4	10	5	39.8777	6.73399	2.566	1.2513e-08	2.0976e-06	-//-
LOC_Os05g15690	54	47	37	1	3	4	41.8835	2.90957	3.8475	1.0207e-13	3.4059e-11	sp|Q5W6Z9|EXB18_ORYSJ Expansin-B18 OS=Oryza sativa subsp. japonica GN=EXPB18 PE=2 SV=1//5.20628e-178
LOC_Os05g15770	726	559	565	245	313	202	558.131	273.631	1.0284	7.1417e-18	3.5242e-15	sp|Q53NL5|XIP2_ORYSJ Xylanase inhibitor protein 2 OS=Oryza sativa subsp. japonica GN=Chib3H-h PE=1 SV=1//2.07174e-111
LOC_Os05g17990	12	7	8	0	1	0	8.03811	0.329169	4.61	0.0010028	0.033043	-//-
LOC_Os05g23140	170	135	150	535	777	247	137.487	553.379	-2.009	0.0010953	0.035206	sp|P31170|HS25P_ARATH 25.3 kDa heat shock protein, chloroplastic OS=Arabidopsis thaliana GN=HSP25.3 PE=2 SV=1//8.74858e-21
LOC_Os05g23393	515	471	468	549	595	489	442.266	592.174	-0.4211	7.4614e-05	0.0041039	-//-
LOC_Os05g23740	2931	2427	2558	3051	3542	2468	2396.6	3272.08	-0.44922	4.4905e-05	0.0027079	sp|Q02028|HSP7S_PEA Stromal 70 kDa heat shock-related protein, chloroplastic OS=Pisum sativum GN=HSP70 PE=2 SV=1//0
LOC_Os05g24340	12	14	11	1	2	1	11.3898	1.42241	3.0013	0.0011222	0.035839	-//-
LOC_Os05g25260	844	676	807	957	1146	903	703.465	1087.6	-0.6286	4.283e-11	1.0907e-08	-//-
LOC_Os05g25600	276	202	272	235	336	264	225.845	301.353	-0.41612	0.0017017	0.049354	sp|Q9LNG5|PPP7L_ARATH Serine/threonine-protein phosphatase 7 long form homolog OS=Arabidopsis thaliana GN=At1g48120 PE=2 SV=1//1.27013e-49
LOC_Os05g27820	674	502	649	629	675	601	549.945	691.985	-0.33145	0.0016541	0.048253	sp|Q9SCU1|PATL6_ARATH Patellin-6 OS=Arabidopsis thaliana GN=PATL6 PE=2 SV=1//0
LOC_Os05g28210	231305	164270	187356	132636	122312	118539	175221	136164	0.36383	2.4025e-05	0.0016187	sp|P46520|EMP1_ORYSJ Embryonic abundant protein 1 OS=Oryza sativa subsp. japonica GN=EMP1 PE=2 SV=1//1.16236e-50
LOC_Os05g29920	3688	2886	3296	2290	2238	1990	2980.44	2370.62	0.33026	5.4873e-05	0.0031725	sp|Q9M015|Y5161_ARATH Uncharacterized protein At5g01610 OS=Arabidopsis thaliana GN=At5g01610 PE=1 SV=1//5.75484e-07
LOC_Os05g30410	230	188	176	390	474	265	179.717	405.767	-1.1749	4.0033e-06	0.0003489	sp|Q0WMV8|PHF5B_ARATH PHD finger-like domain-containing protein 5B OS=Arabidopsis thaliana GN=At1g07170 PE=2 SV=1//1.65702e-74
LOC_Os05g30750	961	697	851	980	1139	887	755.047	1087.82	-0.5268	3.5853e-08	5.3911e-06	sp|B8XCH5|QKY_ARATH Protein QUIRKY OS=Arabidopsis thaliana GN=QKY PE=2 SV=1//0
LOC_Os05g31020	24632	18345	20753	14121	14642	13584	19199.5	15401.9	0.31796	2.0337e-05	0.001408	sp|Q9LPV8|ERF1Y_ARATH Eukaryotic peptide chain release factor subunit 1-2 OS=Arabidopsis thaliana GN=ERF1-2 PE=1 SV=1//0
LOC_Os05g31770	563	509	589	532	750	550	504.872	660.313	-0.38723	0.0013048	0.040492	sp|Q9M1J1|FIS1A_ARATH Mitochondrial fission 1 protein A OS=Arabidopsis thaliana GN=FIS1A PE=1 SV=1//7.00704e-66
LOC_Os05g32150	49	30	47	63	77	66	37.6591	74.6408	-0.98696	0.00015082	0.0072584	-//-
LOC_Os05g32350	253	200	241	108	144	150	209.676	146.132	0.52089	0.0008324	0.028833	sp|Q90972|RNF13_CHICK E3 ubiquitin-protein ligase RNF13 OS=Gallus gallus GN=RNF13 PE=1 SV=1//1.26369e-11
LOC_Os05g32440	9	12	12	269	386	280	10.2019	336.842	-5.0452	4.5732e-83	9.4251e-80	sp|Q3E936|MAKR1_ARATH Probable membrane-associated kinase regulator 1 OS=Arabidopsis thaliana GN=MAKR1 PE=1 SV=1//1.08422e-10
LOC_Os05g32710	1257	866	1030	643	681	672	946.487	726.659	0.3813	5.6247e-05	0.0032306	sp|Q8L735|ISOA2_ARATH Isoamylase 2, chloroplastic OS=Arabidopsis thaliana GN=ISA2 PE=1 SV=2//0
LOC_Os05g32970	684	548	623	605	785	663	560.763	743.051	-0.40607	6.2459e-05	0.0035239	-//-
LOC_Os05g33380	2428	1784	3928	3842	5243	3730	2454.32	4618.18	-0.912	0.00038561	0.015709	sp|P17784|ALF_ORYSJ Fructose-bisphosphate aldolase cytoplasmic isozyme OS=Oryza sativa subsp. japonica GN=FBA PE=1 SV=2//0
LOC_Os05g34050	2533	1888	2154	2087	2407	2083	1980.91	2385.39	-0.26806	0.0015283	0.045736	sp|O22208|BZP17_ARATH bZIP transcription factor 17 OS=Arabidopsis thaliana GN=BZIP17 PE=1 SV=2//1.33999e-72
LOC_Os05g34110	465	367	472	423	504	493	393.971	516.125	-0.38963	0.000593	0.022221	sp|Q9SNB4|PCL1_ARATH Transcription factor LUX OS=Arabidopsis thaliana GN=LUX PE=1 SV=1//5.72042e-32
LOC_Os05g34150	785	498	721	633	894	790	599.7	838.538	-0.48364	0.0013233	0.040957	sp|Q9FQA3|GST23_MAIZE Glutathione transferase GST 23 OS=Zea mays PE=2 SV=1//3.51731e-60
LOC_Os05g34170	194	169	181	186	299	228	165.087	256.751	-0.63715	0.00020924	0.0094963	sp|Q76FS3|TBB6_ORYSJ Tubulin beta-6 chain OS=Oryza sativa subsp. japonica GN=TUBB6 PE=2 SV=1//0
LOC_Os05g34210	1849	1430	1833	1633	1859	1657	1543.05	1868.93	-0.27642	0.00142	0.043178	sp|Q9FHK9|MD26B_ARATH Probable mediator of RNA polymerase II transcription subunit 26b OS=Arabidopsis thaliana GN=MED26B PE=2 SV=1//2.11769e-51
LOC_Os05g34490	29	10	21	3	4	3	17.5167	3.6089	2.2791	0.00032702	0.013721	-//-
LOC_Os05g35170	808	598	752	408	458	476	650.068	488.75	0.41149	8.5556e-05	0.0045764	sp|Q9FY82|NAC82_ARATH NAC domain-containing protein 82 OS=Arabidopsis thaliana GN=NAC082 PE=1 SV=1//1.12166e-67
LOC_Os05g35580	1994	1615	2336	2310	3086	2671	1798.32	2920.18	-0.6994	3.608e-07	4.2137e-05	sp|Q9SI61|ASE1_ARATH Amidophosphoribosyltransferase 1, chloroplastic OS=Arabidopsis thaliana GN=ASE1 PE=2 SV=1//0
LOC_Os05g35970	829	688	770	1100	1216	723	692.478	1095.23	-0.6614	0.0016236	0.047602	-//-
LOC_Os05g36100	1792	1575	1648	921	926	1034	1522.54	1052.14	0.53315	8.1747e-06	0.00065093	sp|Q70II3|EF110_ARATH Ethylene-responsive transcription factor ERF110 OS=Arabidopsis thaliana GN=ERF110 PE=2 SV=2//5.61051e-14
LOC_Os05g36210	101	61	96	13	11	11	77.0661	12.7819	2.592	4.5842e-16	2.033e-13	-//-
LOC_Os05g36230	121	96	140	19	22	21	107.896	22.5312	2.2597	7.6124e-18	3.7043e-15	-//-
LOC_Os05g36240	785	558	660	114	139	113	602.157	132.473	2.1844	7.024e-63	1.1186e-59	sp|P15268|MOSA_MAIZE Autonomous transposable element EN-1 mosaic protein OS=Zea mays PE=2 SV=1//1.55898e-15
LOC_Os05g36360	545	367	477	499	559	489	416.63	561.42	-0.43031	0.00014121	0.0068428	sp|Q9LSA6|PUB29_ARATH U-box domain-containing protein 29 OS=Arabidopsis thaliana GN=PUB29 PE=1 SV=1//1.20298e-09
LOC_Os05g37780	157	103	156	234	225	228	124.701	250.541	-1.0066	1.2237e-10	2.9366e-08	-//-
LOC_Os05g38280	27	21	49	403	302	181	29.3097	321.641	-3.456	3.3671e-07	3.9454e-05	-//-
LOC_Os05g38290	237	263	266	343	479	313	235.006	408.17	-0.79647	1.3745e-05	0.0010117	sp|Q65XG6|P2C49_ORYSJ Probable protein phosphatase 2C 49 OS=Oryza sativa subsp. japonica GN=Os05g0457200 PE=3 SV=1//9.35533e-48
LOC_Os05g38530	14381	12667	13177	18577	19195	14316	12213.5	18867.9	-0.62746	1.4767e-06	0.00014372	sp|P09189|HSP7C_PETHY Heat shock cognate 70 kDa protein OS=Petunia hybrida GN=HSP70 PE=2 SV=1//0
LOC_Os05g38600	456	284	395	208	182	196	339.299	214.205	0.66357	2.1601e-06	0.00020212	sp|Q9LX85|ZAT8_ARATH Zinc finger protein ZAT8 OS=Arabidopsis thaliana GN=ZAT8 PE=2 SV=1//1.31826e-19
LOC_Os05g38710	1011	730	831	1208	1247	952	773.719	1234.66	-0.67424	4.362e-09	8.0435e-07	sp|Q9SF47|PAH1_ARATH Phosphatidate phosphatase PAH1 OS=Arabidopsis thaliana GN=PAH1 PE=1 SV=1//9.30213e-53
LOC_Os05g39180	42	39	28	9	16	8	33.1934	11.7574	1.4973	0.00043997	0.017398	-//-
LOC_Os05g39310	10012	7685	11550	11822	17528	13681	8827.24	15520.1	-0.81411	1.2588e-06	0.00012494	sp|Q0DHF6|PDC1_ORYSJ Pyruvate decarboxylase 1 OS=Oryza sativa subsp. japonica GN=PDC1 PE=2 SV=1//0
LOC_Os05g39320	4369	2993	5221	5241	6495	5500	3780.97	6242.45	-0.72336	1.5775e-06	0.00015225	sp|Q0DHF6|PDC1_ORYSJ Pyruvate decarboxylase 1 OS=Oryza sativa subsp. japonica GN=PDC1 PE=2 SV=1//0
LOC_Os05g39560	129	84	104	40	59	38	94.9165	49.212	0.94765	4.5389e-05	0.002723	sp|Q6L8G0|ZIP5_ORYSJ Zinc transporter 5 OS=Oryza sativa subsp. japonica GN=ZIP5 PE=2 SV=1//0
LOC_Os05g39790	27	26	23	3	0	3	23.1775	2.29223	3.3379	2.2746e-07	2.8161e-05	sp|Q5UBY2|FRS1_ARATH Protein FAR1-RELATED SEQUENCE 1 OS=Arabidopsis thaliana GN=FRS1 PE=1 SV=1//1.43486e-45
LOC_Os05g39860	11	17	15	0	0	0	13.3842	0	Inf	6.8229e-07	7.291e-05	-//-
LOC_Os05g40010	3963	3076	3123	1812	1562	1677	3067.01	1846.56	0.73199	1.3936e-10	3.2769e-08	sp|Q9M5X7|NLTP_MALDO Non-specific lipid-transfer protein OS=Malus domestica GN=MALD3 PE=1 SV=1//1.45278e-15
LOC_Os05g40890	356	295	235	333	379	333	268.234	379.192	-0.49944	9.3404e-05	0.0049359	-//-
LOC_Os05g41220	275	215	269	265	391	283	229.208	338.133	-0.56093	2.5253e-05	0.0016939	sp|Q84VQ1|KINB1_ARATH SNF1-related protein kinase regulatory subunit beta-1 OS=Arabidopsis thaliana GN=KINB1 PE=1 SV=1//3.16633e-30
LOC_Os05g41460	1196	1013	1087	1126	1278	1040	998.931	1247.83	-0.32097	0.00035728	0.014744	sp|P20907|CYT2_ORYSJ Cysteine proteinase inhibitor 2 OS=Oryza sativa subsp. japonica GN=Os05g0494200 PE=2 SV=3//1.04407e-68
LOC_Os05g42280	169	144	119	187	195	144	130.971	190.472	-0.54033	0.00083283	0.028833	-//-
LOC_Os05g42290	98	88	72	113	120	105	78.4242	122.753	-0.64639	0.00088758	0.03025	sp|Q8GZA8|ULT1_ARATH Protein ULTRAPETALA 1 OS=Arabidopsis thaliana GN=ULT1 PE=1 SV=1//1.69838e-71
LOC_Os05g42350	2049	1598	1921	1800	1996	1793	1681.2	2029.66	-0.27175	0.0015526	0.046138	sp|O23813|SIR_MAIZE Sulfite reductase [ferredoxin], chloroplastic OS=Zea mays GN=SIR PE=1 SV=1//0
LOC_Os05g43470	229	185	190	251	355	228	182.647	299.76	-0.71475	6.8405e-06	0.00055914	sp|Q9C5J8|OEP80_ARATH Outer envelope protein 80, chloroplastic OS=Arabidopsis thaliana GN=OEP80 PE=2 SV=1//5.37137e-52
LOC_Os05g43920	932	693	693	521	524	465	698.118	548.953	0.34679	0.00073165	0.025919	sp|Q0DGS1|ARFN_ORYSJ Auxin response factor 14 OS=Oryza sativa subsp. japonica GN=ARF14 PE=2 SV=2//0
LOC_Os05g44060	204	188	180	281	362	330	174.057	352.778	-1.0192	3.2806e-14	1.1973e-11	-//-
LOC_Os05g44130	233	187	217	115	126	115	192.583	129.344	0.57426	0.00041863	0.016762	sp|O65355|GGH2_ARATH Gamma-glutamyl hydrolase 2 OS=Arabidopsis thaliana GN=GGH2 PE=1 SV=2//1.52325e-18
LOC_Os05g44310	1479	1147	1328	1249	1665	1310	1193.5	1525.94	-0.3545	5.1678e-05	0.0030076	sp|Q9M0Y8|NSF_ARATH Vesicle-fusing ATPase OS=Arabidopsis thaliana GN=NSF PE=2 SV=2//0
LOC_Os05g44340	22935	20106	21586	37685	42294	29061	19617.9	39387.3	-1.0056	8.6415e-12	2.4416e-09	sp|Q6F2Y7|CLPB1_ORYSJ Chaperone protein ClpB1 OS=Oryza sativa subsp. japonica GN=CLPB1 PE=2 SV=1//0
LOC_Os05g44922	7352	5886	7315	7798	9348	7944	6213.35	9091.69	-0.54918	1.0352e-12	3.2096e-10	sp|Q94AA4|PFKA3_ARATH ATP-dependent 6-phosphofructokinase 3 OS=Arabidopsis thaliana GN=PFK3 PE=1 SV=1//3.09769e-37
LOC_Os05g45070	100	101	94	58	39	45	90.1545	52.1361	0.79012	0.00077095	0.027038	-//-
LOC_Os05g45160	84	63	75	1	2	1	66.9086	1.42241	5.5558	4.2387e-27	3.4536e-24	sp|Q9UR07|TF211_SCHPO Transposon Tf2-11 polyprotein OS=Schizosaccharomyces pombe (strain 972 / ATCC 24843) GN=Tf2-11 PE=3 SV=1//2.39632e-33
LOC_Os05g45170	14	4	17	0	0	0	10.2465	0	Inf	0.00011314	0.0057617	sp|Q9M156|U72B1_ARATH UDP-glycosyltransferase 72B1 OS=Arabidopsis thaliana GN=UGT72B1 PE=1 SV=1//1.92123e-08
LOC_Os05g45830	734	494	641	747	806	610	560.588	783.194	-0.48243	3.0455e-06	0.00027359	-//-
LOC_Os05g46020	1470	1068	1323	925	786	761	1162.04	902.194	0.36515	0.0013267	0.041027	sp|Q93WU9|WRK51_ARATH Probable WRKY transcription factor 51 OS=Arabidopsis thaliana GN=WRKY51 PE=1 SV=1//1.8345e-34
LOC_Os05g46470	65	36	56	24	17	23	46.7085	23.5477	0.9881	0.0016074	0.047287	-//-
LOC_Os05g48810	6765	5946	6152	10483	12733	8044	5726.8	11259.7	-0.97536	2.0769e-08	3.3688e-06	sp|P59910|DJB13_HUMAN DnaJ homolog subfamily B member 13 OS=Homo sapiens GN=DNAJB13 PE=2 SV=1//7.73877e-13
LOC_Os05g48890	35	40	76	77	91	71	46.2345	86.4723	-0.90327	0.00076836	0.027038	sp|Q9FFH6|FLA13_ARATH Fasciclin-like arabinogalactan protein 13 OS=Arabidopsis thaliana GN=FLA13 PE=1 SV=1//2.10966e-51
LOC_Os05g49380	158	158	187	264	286	191	153.551	267.681	-0.8018	1.994e-05	0.0013892	sp|O22609|DEGP1_ARATH Protease Do-like 1, chloroplastic OS=Arabidopsis thaliana GN=DEGP1 PE=1 SV=2//0
LOC_Os05g49430	213	138	153	100	90	80	150.807	98.313	0.61725	0.0004497	0.017763	sp|Q40784|AAPC_CENCI Putative glucose-6-phosphate 1-epimerase OS=Cenchrus ciliaris PE=2 SV=1//4.28963e-08
LOC_Os05g49880	1591	1285	1427	1756	1801	1365	1301.26	1783.63	-0.45491	6.0244e-05	0.0034209	sp|P17783|MDHM_CITLA Malate dehydrogenase, mitochondrial OS=Citrullus lanatus GN=MMDH PE=1 SV=1//1.95621e-19
LOC_Os05g50230	327	304	338	178	188	182	294.915	199.433	0.56439	5.5849e-05	0.0032183	-//-
LOC_Os05g50380	9156	7104	8718	5380	5470	4767	7540.26	5674.67	0.41008	1.3136e-07	1.7046e-05	sp|P12299|GLGL2_WHEAT Glucose-1-phosphate adenylyltransferase large subunit, chloroplastic/amyloplastic OS=Triticum aestivum GN=AGP-L PE=2 SV=2//0
LOC_Os05g50550	390	265	312	314	438	340	290.079	394.132	-0.44223	0.0003278	0.013721	sp|Q75HZ9|SPS2_ORYSJ Solanesyl-diphosphate synthase 2, chloroplastic OS=Oryza sativa subsp. japonica GN=SPS2 PE=1 SV=2//0
LOC_Os05g50770	276	213	234	291	310	215	218.171	295.053	-0.43551	0.0013936	0.042643	sp|Q9ASQ7|SLAH2_ARATH S-type anion channel SLAH2 OS=Arabidopsis thaliana GN=SLAH2 PE=2 SV=1//1.74931e-08
LOC_Os05g50930	970	843	945	1439	1481	1150	836.854	1475.45	-0.81811	3.2871e-12	9.6778e-10	sp|Q9ZNX9|SIGE_ARATH RNA polymerase sigma factor sigE, chloroplastic/mitochondrial OS=Arabidopsis thaliana GN=SIGE PE=1 SV=1//3.13941e-137
LOC_Os05g51590	1523	1259	1411	1532	1986	1761	1269.36	1912.69	-0.59149	1.1692e-11	3.1754e-09	sp|P37707|B2_DAUCA B2 protein OS=Daucus carota PE=2 SV=1//3.07237e-79
LOC_Os05g51670	10170	8145	8789	11335	10375	8919	8193.04	11143.4	-0.44371	0.00080516	0.028013	sp|Q8LNZ3|UGE1_ORYSJ UDP-glucose 4-epimerase 1 OS=Oryza sativa subsp. japonica GN=UGE-1 PE=2 SV=1//9.87092e-32
LOC_Os06g01950	201	157	167	101	80	113	158.508	108.137	0.55169	0.0011411	0.036115	sp|Q9MAA2|AT74_ARATH Phosphoglycerate mutase-like protein AT74 OS=Arabidopsis thaliana GN=At3g05170 PE=2 SV=1//7.1327e-69
LOC_Os06g02000	677	528	563	729	735	599	533.756	748.772	-0.48834	2.3592e-06	0.00021809	sp|Q5VRN0|KCY1_ORYSJ Probable UMP/CMP kinase 1 OS=Oryza sativa subsp. japonica GN=Os06g0109600 PE=2 SV=1//2.55708e-153
LOC_Os06g02380	2811	2263	2435	2412	2980	2165	2270.38	2728.54	-0.26519	0.00089825	0.030466	sp|P21240|CPNB1_ARATH Chaperonin 60 subunit beta 1, chloroplastic OS=Arabidopsis thaliana GN=CPN60B1 PE=1 SV=3//0
LOC_Os06g03520	8384	6677	8160	7483	8731	7870	7018.15	8740.94	-0.3167	3.9602e-05	0.0024299	-//-
LOC_Os06g04200	13409	9937	10483	7727	7015	6623	10187.7	7787	0.38769	0.00010341	0.0053673	sp|Q0DEV5|SSG1_ORYSJ Granule-bound starch synthase 1, chloroplastic/amyloplastic OS=Oryza sativa subsp. japonica GN=WAXY PE=1 SV=1//0
LOC_Os06g04380	8000	6308	6540	4993	4925	4683	6297.09	5316.53	0.2442	0.0015294	0.045736	sp|Q8L733|Y4121_ARATH Putative transferase At4g12130, mitochondrial OS=Arabidopsis thaliana GN=At4g12130 PE=1 SV=1//1.08132e-135
LOC_Os06g04480	641	428	492	351	319	312	467.834	358.142	0.38547	0.00056072	0.021169	sp|Q56XJ7|Y4276_ARATH Uncharacterized protein At4g22758 OS=Arabidopsis thaliana GN=At4g22758 PE=2 SV=1//8.23146e-08
LOC_Os06g04540	659	496	702	621	907	703	559.944	804.699	-0.52317	0.0002502	0.011054	sp|O49662|AHL24_ARATH AT-hook motif nuclear-localized protein 24 OS=Arabidopsis thaliana GN=AHL24 PE=2 SV=1//8.09622e-60
LOC_Os06g04930	316	232	245	148	158	145	238.706	163.934	0.54212	0.00023442	0.010423	sp|Q02921|NO93_SOYBN Early nodulin-93 OS=Glycine max PE=2 SV=1//3.18073e-07
LOC_Os06g04950	253	211	295	373	338	294	229.875	365.766	-0.67007	9.9751e-05	0.0052195	sp|Q02921|NO93_SOYBN Early nodulin-93 OS=Glycine max PE=2 SV=1//1.19277e-17
LOC_Os06g04990	15322	11785	14487	14787	14822	13269	12551.3	15591.4	-0.31292	4.9618e-05	0.0029153	sp|Q02921|NO93_SOYBN Early nodulin-93 OS=Glycine max PE=2 SV=1//7.79781e-21
LOC_Os06g05000	3665	3140	4158	5217	5563	4609	3324.15	5582.67	-0.74797	6.8826e-14	2.4081e-11	sp|Q02921|NO93_SOYBN Early nodulin-93 OS=Glycine max PE=2 SV=1//4.68073e-18
LOC_Os06g05010	2258	1748	2386	2992	2870	2419	1929.66	3009.66	-0.64125	1.9097e-06	0.00018182	sp|Q02921|NO93_SOYBN Early nodulin-93 OS=Glycine max PE=2 SV=1//1.41446e-15
LOC_Os06g05020	8103	6129	7397	8814	8379	7109	6521.49	8834.56	-0.43796	0.00010915	0.0055912	sp|Q02921|NO93_SOYBN Early nodulin-93 OS=Glycine max PE=2 SV=1//3.75574e-21
LOC_Os06g05700	709	517	640	661	764	641	561.703	748.82	-0.41481	5.9104e-05	0.0033671	sp|Q9XEA8|CYSK2_ORYSJ Cysteine synthase OS=Oryza sativa subsp. japonica GN=RCS3 PE=2 SV=1//6.40256e-106
LOC_Os06g06230	187	194	196	263	306	305	176.505	317.89	-0.84882	9.8969e-10	2.0278e-07	sp|Q6NMR9|GDL84_ARATH GDSL esterase/lipase At5g45920 OS=Arabidopsis thaliana GN=At5g45920 PE=2 SV=1//2.0328e-65
LOC_Os06g06440	953	840	827	563	524	526	795.564	588.378	0.43524	0.00020991	0.0095139	sp|Q9LYS2|AB10C_ARATH ABC transporter C family member 10 OS=Arabidopsis thaliana GN=ABCC10 PE=2 SV=2//0
LOC_Os06g06490	619	475	517	1011	1485	722	485.995	1149.74	-1.2423	0.00012649	0.006277	sp|P68428|H32_WHEAT Histone H3.2 OS=Triticum aestivum PE=1 SV=2//1.31183e-71
LOC_Os06g07030	24301	21119	20541	21555	29319	21589	20015.8	26133.7	-0.38477	0.00033139	0.013855	sp|O22174|ERF08_ARATH Ethylene-responsive transcription factor ERF008 OS=Arabidopsis thaliana GN=ERF008 PE=2 SV=1//2.28453e-21
LOC_Os06g07220	21481	15358	19732	19507	19610	17236	17015	20483.2	-0.26764	0.0007553	0.026649	sp|Q00451|PRF1_SOLLC 36.4 kDa proline-rich protein OS=Solanum lycopersicum GN=TPRP-F1 PE=2 SV=1//2.32712e-23
LOC_Os06g07420	222	177	194	57	71	73	179.217	73.0993	1.2938	2.0075e-12	6.0633e-10	sp|P0CT39|TF26_SCHPO Transposon Tf2-6 polyprotein OS=Schizosaccharomyces pombe (strain 972 / ATCC 24843) GN=Tf2-6 PE=3 SV=1//1.24463e-43
LOC_Os06g08360	148	121	163	159	233	164	130.725	200.114	-0.61429	8.1099e-05	0.0043781	sp|Q93VG8|PPDEX_ARATH DeSI-like protein At4g17486 OS=Arabidopsis thaliana GN=At4g17486 PE=2 SV=1//2.90502e-49
LOC_Os06g09020	820	640	825	728	927	723	690.012	859.457	-0.3168	0.0010704	0.034595	-//-
LOC_Os06g09960	281	220	270	138	150	154	232.842	160.994	0.53235	0.00035166	0.014546	-//-
LOC_Os06g10410	350	264	343	431	501	352	288.55	463.737	-0.68449	8.5816e-09	1.4884e-06	sp|Q9LYG9|MSL10_ARATH Mechanosensitive ion channel protein 10 OS=Arabidopsis thaliana GN=MSL10 PE=1 SV=1//0
LOC_Os06g10920	56	21	46	62	102	63	36.0656	81.334	-1.1732	0.00015759	0.0074855	sp|Q9M5Q1|FUT1_PEA Galactoside 2-alpha-L-fucosyltransferase OS=Pisum sativum GN=FT1 PE=2 SV=1//1.07291e-133
LOC_Os06g11610	2717	2370	2453	3001	2973	2386	2288.33	3034.23	-0.40703	0.00045272	0.017862	sp|Q67X83|HS26M_ORYSJ 26.2 kDa heat shock protein, mitochondrial OS=Oryza sativa subsp. japonica GN=HSP26.2 PE=2 SV=1//2.81557e-118
LOC_Os06g11650	215	156	165	103	67	71	161.253	88.4024	0.86717	3.6675e-06	0.00032285	sp|Q9FE06|EXOL2_ARATH Protein EXORDIUM-like 2 OS=Arabidopsis thaliana GN=EXL2 PE=2 SV=1//1.57668e-86
LOC_Os06g11730	76	63	63	22	21	24	61.1587	24.4942	1.3201	1.0009e-05	0.00078448	sp|Q9M1S3|ARP1_ARATH Probable RNA-binding protein ARP1 OS=Arabidopsis thaliana GN=ARP1 PE=2 SV=1//2.44956e-33
LOC_Os06g11800	2760	2053	2537	1658	1585	1609	2214.52	1769.66	0.32353	8.8349e-05	0.0047043	sp|Q9SYT0|ANXD1_ARATH Annexin D1 OS=Arabidopsis thaliana GN=ANN1 PE=1 SV=1//1.06716e-128
LOC_Os06g11812	15783	12523	11996	8338	8034	8353	12176	9021.2	0.43264	0.00019201	0.0088985	sp|Q9LX08|ANXD6_ARATH Annexin D6 OS=Arabidopsis thaliana GN=ANN6 PE=2 SV=1//1.63343e-30
LOC_Os06g11860	50	37	91	150	193	117	53.6966	165.403	-1.6231	4.1794e-08	6.1012e-06	sp|Q8H1E4|RAP24_ARATH Ethylene-responsive transcription factor RAP2-4 OS=Arabidopsis thaliana GN=RAP2-4 PE=1 SV=1//1.41999e-35
LOC_Os06g12370	4441	3730	4157	10853	11741	6002	3734.84	10284.8	-1.4614	3.5796e-05	0.0022436	sp|Q67WJ2|FTSH6_ORYSJ ATP-dependent zinc metalloprotease FTSH 6, chloroplastic OS=Oryza sativa subsp. japonica GN=FTSH6 PE=3 SV=1//0
LOC_Os06g12450	1803	1235	1396	879	870	789	1330.45	923.261	0.5271	5.7445e-09	1.0374e-06	sp|Q0DDE3|SSY23_ORYSJ Soluble starch synthase 2-3, chloroplastic/amyloplastic OS=Oryza sativa subsp. japonica GN=SSII-3 PE=1 SV=1//0
LOC_Os06g12740	46	49	76	87	111	66	52.2825	94.9065	-0.86018	0.0010749	0.034708	sp|P0C7P8|LHWL1_ARATH Transcription factor EMB1444 OS=Arabidopsis thaliana GN=EMB1444 PE=2 SV=1//1.31876e-12
LOC_Os06g13810	5327	4154	5371	5633	7136	5699	4484.77	6678.47	-0.57448	1.6373e-13	5.3613e-11	sp|Q41141|PFPB_RICCO Pyrophosphate--fructose 6-phosphate 1-phosphotransferase subunit beta OS=Ricinus communis GN=PFP-BETA PE=3 SV=1//0
LOC_Os06g14240	766	687	966	3130	2885	1471	734.859	2700.85	-1.8779	7.7045e-05	0.004198	sp|Q652V8|HSP16_ORYSJ 16.0 kDa heat shock protein, peroxisomal OS=Oryza sativa subsp. japonica GN=HSP16.0 PE=2 SV=1//1.10676e-76
LOC_Os06g14490	549	441	550	666	819	635	465.627	766.498	-0.71911	3.9709e-12	1.1404e-09	sp|Q9Y4D2|DGLA_HUMAN Sn1-specific diacylglycerol lipase alpha OS=Homo sapiens GN=DAGLA PE=1 SV=3//6.64627e-09
LOC_Os06g14870	169	116	143	69	88	68	128.471	81.3021	0.66008	0.00067529	0.024416	-//-
LOC_Os06g15430	417	291	430	195	111	141	342.038	164.689	1.0544	6.7195e-06	0.00055264	-//-
LOC_Os06g15760	213	142	206	232	290	208	168.26	263.461	-0.64689	7.6509e-06	0.00061201	sp|Q0IU52|ASP1_ORYSJ Aspartic proteinase Asp1 OS=Oryza sativa subsp. japonica GN=ASP1 PE=2 SV=1//9.11057e-80
LOC_Os06g16040	65	54	60	2	4	2	54.2017	2.84483	4.2519	1.1561e-18	6.137e-16	-//-
LOC_Os06g17450	261	190	184	123	103	110	191.032	122.868	0.63671	7.285e-05	0.0040195	-//-
LOC_Os06g18810	9	8	7	0	0	0	7.29121	0	Inf	0.0004687	0.018317	-//-
LOC_Os06g21900	292	213	212	93	61	47	215.735	73.3827	1.5557	9.2011e-14	3.1104e-11	sp|Q9LQL2|PTR14_ARATH Protein NRT1/ PTR FAMILY 7.3 OS=Arabidopsis thaliana GN=NPF7.3 PE=1 SV=2//3.49135e-160
LOC_Os06g22060	791	536	558	397	389	318	565.164	400.892	0.49546	9.9813e-05	0.0052195	sp|Q41140|PFPA_RICCO Pyrophosphate--fructose 6-phosphate 1-phosphotransferase subunit alpha OS=Ricinus communis GN=PFP-ALPHA PE=3 SV=1//4.97808e-11
LOC_Os06g22870	801	679	681	766	938	683	654.974	862.005	-0.39626	3.8555e-05	0.0023782	sp|Q5Z749|IAA21_ORYSJ Auxin-responsive protein IAA21 OS=Oryza sativa subsp. japonica GN=IAA21 PE=2 SV=1//3.24313e-133
LOC_Os06g26010	26	12	13	2	0	1	14.998	1.14216	3.7149	1.1107e-05	0.0008511	sp|Q7LHG5|YI31B_YEAST Transposon Ty3-I Gag-Pol polyprotein OS=Saccharomyces cerevisiae (strain ATCC 204508 / S288c) GN=TY3B-I PE=3 SV=2//1.18207e-09
LOC_Os06g27910	15750	11591	13219	9180	8394	8075	12212.5	9350.74	0.38521	3.3531e-06	0.00029817	-//-
LOC_Os06g29994	488	447	508	527	551	522	438.874	582.11	-0.40749	0.00016029	0.0075993	sp|Q9SIA3|MATE6_ARATH MATE efflux family protein 6 OS=Arabidopsis thaliana GN=DTXL2 PE=3 SV=2//1.78698e-93
LOC_Os06g33710	2477	1822	1985	1430	1477	1356	1891.88	1550.25	0.28732	0.00068973	0.024734	sp|Q94BN2|SPSY_ARATH Spermine synthase OS=Arabidopsis thaliana GN=SPMS PE=1 SV=1//7.70704e-167
LOC_Os06g35550	62	62	60	90	98	81	56.2006	97.5515	-0.79558	0.00025776	0.011289	sp|P10978|POLX_TOBAC Retrovirus-related Pol polyprotein from transposon TNT 1-94 OS=Nicotiana tabacum PE=2 SV=1//0
LOC_Os06g36390	413	379	426	446	505	467	370.478	515.114	-0.4755	2.1827e-05	0.0014936	sp|P27061|PPA1_SOLLC Acid phosphatase 1 OS=Solanum lycopersicum GN=APS1 PE=2 SV=1//7.4257e-19
LOC_Os06g36670	83	92	149	216	284	134	99.1836	226.873	-1.1937	0.0014045	0.042858	sp|O80992|PYL2_ARATH Abscisic acid receptor PYL2 OS=Arabidopsis thaliana GN=PYL2 PE=1 SV=1//7.16426e-62
LOC_Os06g36930	147	108	140	4130	6644	1540	118.956	4342.91	-5.1902	2.2962e-06	0.00021382	sp|Q5Z6A4|HFA6A_ORYSJ Putative heat stress transcription factor A-6a OS=Oryza sativa subsp. japonica GN=HSFA6A PE=3 SV=1//2.01892e-132
LOC_Os06g37020	665	491	688	627	801	587	555.543	727.3	-0.38865	0.00031839	0.013456	-//-
LOC_Os06g37340	17	7	8	0	0	0	9.35963	0	Inf	3.7834e-05	0.0023454	sp|P20825|POL2_DROME Retrovirus-related Pol polyprotein from transposon 297 OS=Drosophila melanogaster GN=pol PE=3 SV=1//1.37331e-94
LOC_Os06g37560	308	222	249	126	155	131	234.314	149.225	0.65096	1.7668e-05	0.0012507	sp|Q5Z7L0|BGAL9_ORYSJ Beta-galactosidase 9 OS=Oryza sativa subsp. japonica GN=Os06g0573600 PE=2 SV=1//0
LOC_Os06g38960	416	311	296	183	172	175	308.156	193.355	0.67241	7.3267e-07	7.7318e-05	-//-
LOC_Os06g39240	1518	1375	1634	3056	4374	2116	1376.08	3411.97	-1.31	7.5782e-05	0.0041616	sp|Q9LV58|MBF1C_ARATH Multiprotein-bridging factor 1c OS=Arabidopsis thaliana GN=MBF1C PE=1 SV=1//9.48463e-41
LOC_Os06g39480	135	84	91	140	149	150	92.5638	159.877	-0.78844	1.7838e-05	0.00126	sp|Q92576|PHF3_HUMAN PHD finger protein 3 OS=Homo sapiens GN=PHF3 PE=1 SV=3//2.64802e-19
LOC_Os06g39750	377	268	329	314	409	346	292.84	386.902	-0.40185	0.001167	0.036734	sp|O48780|KCS11_ARATH 3-ketoacyl-CoA synthase 11 OS=Arabidopsis thaliana GN=KCS11 PE=2 SV=1//0
LOC_Os06g39875	245	206	221	108	83	69	203.596	94.7875	1.1029	9.0784e-11	2.2558e-08	sp|Q69XM7|RAN3_ORYSJ GTP-binding nuclear protein Ran-3 OS=Oryza sativa subsp. japonica GN=RAN3 PE=2 SV=1//2.66066e-170
LOC_Os06g40020	35	43	32	10	19	9	33.951	13.509	1.3295	0.0015422	0.045984	sp|Q0DB53|RH52A_ORYSJ DEAD-box ATP-dependent RNA helicase 52A OS=Oryza sativa subsp. japonica GN=Os06g0602400 PE=2 SV=2//0
LOC_Os06g40240	193	154	210	8	11	19	168.374	13.9794	3.5903	1.155e-44	1.3953e-41	sp|P08770|TRA1_MAIZE Putative AC transposase OS=Zea mays PE=2 SV=2//9.31211e-43
LOC_Os06g40640	118	94	118	142	194	128	99.7403	166.954	-0.7432	1.4458e-05	0.0010575	sp|P46256|ALF1_PEA Fructose-bisphosphate aldolase, cytoplasmic isozyme 1 OS=Pisum sativum PE=2 SV=1//0
LOC_Os06g40704	85	78	93	126	169	101	77.8608	142.253	-0.86949	1.3474e-05	0.00099412	sp|Q9FVJ3|AGD12_ARATH ADP-ribosylation factor GTPase-activating protein AGD12 OS=Arabidopsis thaliana GN=AGD12 PE=1 SV=1//3.79545e-146
LOC_Os06g41800	324	238	247	383	409	276	243.52	385.97	-0.66445	5.8632e-05	0.0033457	sp|Q9SAH9|CCR2_ARATH Cinnamoyl-CoA reductase 2 OS=Arabidopsis thaliana GN=CCR2 PE=1 SV=1//4.25824e-08
LOC_Os06g42000	7958	6547	6579	4664	4639	4730	6381.21	5116.14	0.31877	0.00066228	0.023995	sp|Q69TY4|PR2E1_ORYSJ Peroxiredoxin-2E-1, chloroplastic OS=Oryza sativa subsp. japonica GN=PRXIIE-1 PE=2 SV=1//5.175e-114
LOC_Os06g42720	9378	7045	7933	5744	5541	5139	7340.52	5979.25	0.29592	0.00010297	0.0053558	sp|Q9H2H9|S38A1_HUMAN Sodium-coupled neutral amino acid transporter 1 OS=Homo sapiens GN=SLC38A1 PE=1 SV=1//6.28389e-20
LOC_Os06g43940	2829	1966	2301	1363	1584	1276	2130.9	1529.26	0.47863	2.1373e-08	3.4349e-06	-//-
LOC_Os06g43950	4495	3304	3792	2444	2618	2644	3489.87	2806.37	0.31447	7.2443e-05	0.0040033	-//-
LOC_Os06g43960	5940	4435	4930	3195	3300	3284	4611.24	3561.84	0.37253	1.9548e-06	0.00018561	-//-
LOC_Os06g43980	3564	2697	2810	1927	1976	1917	2734.47	2118.95	0.36791	7.0053e-06	0.00056683	-//-
LOC_Os06g44420	434	299	373	244	219	212	332.054	246.171	0.43176	0.0006385	0.0234	sp|Q9FHH5|GDU3_ARATH Protein GLUTAMINE DUMPER 3 OS=Arabidopsis thaliana GN=GDU3 PE=2 SV=1//9.90778e-07
LOC_Os06g44450	3133	2316	2977	2640	3437	2630	2538.19	3144.66	-0.3091	0.00012899	0.0063723	sp|Q96502|COL2_ARATH Zinc finger protein CONSTANS-LIKE 2 OS=Arabidopsis thaliana GN=COL2 PE=1 SV=1//1.79158e-15
LOC_Os06g44540	51	38	68	75	89	93	47.3417	93.5497	-0.98262	2.6105e-05	0.0017289	sp|Q9SSM2|MDLL_ARATH (R)-mandelonitrile lyase-like OS=Arabidopsis thaliana GN=At1g73050 PE=2 SV=1//1.14921e-130
LOC_Os06g45480	4003	2922	3458	3817	3942	3288	3125.33	4009.87	-0.35955	1.0361e-05	0.00080489	sp|Q655X8|AAH_ORYSJ Probable allantoate deiminase OS=Oryza sativa subsp. japonica GN=AAH PE=1 SV=1//0
LOC_Os06g45690	249	206	248	132	137	142	212.834	149.814	0.50655	0.0010287	0.033559	sp|Q7XBQ9|RGA2_SOLBU Disease resistance protein RGA2 OS=Solanum bulbocastanum GN=RGA2 PE=1 SV=1//6.60446e-84
LOC_Os06g45820	2310	1722	2067	1976	2135	1993	1837.69	2219.15	-0.27212	0.0016409	0.047926	sp|Q655S1|FTSH2_ORYSJ ATP-dependent zinc metalloprotease FTSH 2, chloroplastic OS=Oryza sativa subsp. japonica GN=FTSH2 PE=3 SV=1//0
LOC_Os06g46284	7834	5443	6057	3984	3726	3318	5805.03	4013.49	0.53244	3.8447e-08	5.6837e-06	sp|Q653V7|AGLU_ORYSJ Probable alpha-glucosidase Os06g0675700 OS=Oryza sativa subsp. japonica GN=Os06g0675700 PE=1 SV=1//0
LOC_Os06g46340	169	112	232	334	450	364	154.039	414.907	-1.4295	3.8973e-15	1.6064e-12	sp|Q653V7|AGLU_ORYSJ Probable alpha-glucosidase Os06g0675700 OS=Oryza sativa subsp. japonica GN=Os06g0675700 PE=1 SV=1//0
LOC_Os06g46770	25958	21123	23837	23471	26746	23331	21453.7	26683.5	-0.31472	2.5965e-05	0.0017242	sp|P0CG71|UBIQ1_CAEEL Polyubiquitin-A OS=Caenorhabditis elegans GN=ubq-1 PE=3 SV=1//2.15208e-38
LOC_Os06g46970	2570	1904	2389	2614	2837	2549	2067.47	2906.06	-0.4912	4.7129e-09	8.6452e-07	-//-
LOC_Os06g46980	601	492	676	926	1046	798	535.341	1002.44	-0.90498	5.075e-17	2.4028e-14	-//-
LOC_Os06g47120	13	18	13	28	82	81	13.6559	68.8437	-2.3338	0.0010867	0.034962	-//-
LOC_Os06g47130	540	425	395	496	566	497	410.705	565.677	-0.46188	3.0276e-05	0.001956	sp|B6ETT4|SYT2_ARATH Synaptotagmin-2 OS=Arabidopsis thaliana GN=SYT2 PE=2 SV=1//6.32743e-159
LOC_Os06g47270	28	11	28	3	1	2	19.7221	2.2354	3.1412	5.4544e-06	0.00045392	sp|Q9M0R5|ATL36_ARATH Putative RING-H2 finger protein ATL36 OS=Arabidopsis thaliana GN=ATL36 PE=3 SV=1//2.68068e-06
LOC_Os06g47750	85	55	58	85	89	107	59.2308	102.734	-0.7945	0.000385	0.015703	sp|Q9C7S5|PSYR1_ARATH Tyrosine-sulfated glycopeptide receptor 1 OS=Arabidopsis thaliana GN=PSYR1 PE=2 SV=1//0
LOC_Os06g47970	34	22	45	67	77	55	30.2969	71.9072	-1.247	4.4908e-06	0.00038658	-//-
LOC_Os06g48350	995	694	821	567	580	507	753.898	600.99	0.32703	0.0010386	0.033817	sp|P55876|IF5_MAIZE Eukaryotic translation initiation factor 5 OS=Zea mays GN=EIF5 PE=2 SV=1//0
LOC_Os06g49340	1176	951	1237	1322	1595	1374	1017.45	1555.21	-0.61214	8.7381e-12	2.4492e-09	-//-
LOC_Os06g49760	226	139	190	352	346	311	165.802	367.022	-1.1464	9.6905e-17	4.5269e-14	sp|P17407|21KD_DAUCA 21 kDa protein OS=Daucus carota PE=2 SV=1//1.36417e-27
LOC_Os06g50080	217	144	221	221	351	248	174.56	294.821	-0.75612	0.00010892	0.0055912	-//-
LOC_Os06g50370	954	784	809	540	642	473	770.833	598.066	0.36611	0.00048476	0.018801	sp|Q8GT75|NIP1_ARATH NEP1-interacting protein 1 OS=Arabidopsis thaliana GN=NIP1 PE=1 SV=2//1.87112e-62
LOC_Os06g50400	1479	1028	1249	1189	1664	1227	1128.04	1470.89	-0.38287	0.00020888	0.0094941	sp|Q4PR39|EXP29_ORYSJ Expansin-A29 OS=Oryza sativa subsp. japonica GN=EXPA29 PE=2 SV=2//5.0059e-163
LOC_Os06g51390	795	627	704	719	808	702	642.21	808.778	-0.3327	0.00088444	0.030173	sp|Q2TBP5|TMM53_BOVIN Transmembrane protein 53 OS=Bos taurus GN=TMEM53 PE=2 SV=1//8.28487e-25
LOC_Os07g01960	66	53	69	9	5	6	56.8437	7.36455	2.9483	4.1793e-14	1.5095e-11	-//-
LOC_Os07g01970	56	45	45	4	1	3	44.1378	2.99948	3.8792	1.1463e-14	4.4624e-12	-//-
LOC_Os07g02540	25	18	19	41	64	27	18.6453	46.99	-1.3335	0.0014209	0.043178	sp|O64815|HLS1L_ARATH Probable N-acetyltransferase HLS1-like OS=Arabidopsis thaliana GN=At2g23060 PE=2 SV=1//3.26487e-122
LOC_Os07g02940	333	260	353	347	490	337	285.69	422.567	-0.56473	7.6273e-05	0.0041755	-//-
LOC_Os07g03200	1907	1290	1442	1030	843	767	1391.07	962.972	0.53063	0.00026672	0.011605	sp|Q9AR88|PSK4_ORYSJ Phytosulfokines 4 OS=Oryza sativa subsp. japonica GN=PSK4 PE=1 SV=1//8.32543e-16
LOC_Os07g03810	361	262	347	191	190	139	291.971	188.409	0.63196	5.9483e-06	0.00049036	sp|Q9M345|LRK42_ARATH L-type lectin-domain containing receptor kinase IV.2 OS=Arabidopsis thaliana GN=LECRK42 PE=2 SV=1//0
LOC_Os07g04180	905	740	824	884	1031	922	747.072	1029.48	-0.4626	1.3163e-06	0.00012955	sp|P92934|AAP6_ARATH Amino acid permease 6 OS=Arabidopsis thaliana GN=AAP6 PE=1 SV=1//0
LOC_Os07g05040	10	12	19	28	41	33	12.5869	36.82	-1.5486	5.5622e-05	0.0032105	sp|P42735|CDI8_ARATH Cadmium-induced protein AS8 OS=Arabidopsis thaliana GN=At4g19070 PE=2 SV=1//1.67558e-10
LOC_Os07g05570	398	363	353	347	490	391	338.814	443.411	-0.38815	0.0011853	0.037146	sp|Q9C8G5|CSCLD_ARATH CSC1-like protein ERD4 OS=Arabidopsis thaliana GN=ERD4 PE=2 SV=1//0
LOC_Os07g05620	2358	1868	2138	2035	2630	2145	1922.83	2463.07	-0.35722	1.515e-05	0.0010978	sp|Q6ZLP5|CIPKN_ORYSJ CBL-interacting protein kinase 23 OS=Oryza sativa subsp. japonica GN=CIPK23 PE=2 SV=1//0
LOC_Os07g05840	694	537	599	157	175	110	552.297	159.423	1.7926	8.9596e-44	1.0126e-40	sp|P15268|MOSA_MAIZE Autonomous transposable element EN-1 mosaic protein OS=Zea mays PE=2 SV=1//6.75482e-14
LOC_Os07g05850	150	96	148	22	35	19	117.985	27.1726	2.1184	1.2701e-17	6.0957e-15	-//-
LOC_Os07g06080	1843	1491	1797	1055	1116	1183	1551.85	1222.86	0.34373	0.00036576	0.015042	sp|P38758|TDA3_YEAST Putative oxidoreductase TDA3 OS=Saccharomyces cerevisiae (strain ATCC 204508 / S288c) GN=TDA3 PE=1 SV=2//2.15227e-21
LOC_Os07g06490	482	327	431	514	543	424	372.084	536.735	-0.52858	3.8821e-06	0.00034003	-//-
LOC_Os07g06500	1126	799	988	641	676	592	875.758	693.377	0.33689	0.00051924	0.019854	sp|Q9FZ70|FDL1_ARATH F-box/FBD/LRR-repeat protein At1g13570 OS=Arabidopsis thaliana GN=At1g13570 PE=2 SV=1//2.41179e-14
LOC_Os07g06834	1485	1121	1222	30	16	19	1153.9	23.9431	5.5908	1.8613e-280	2.1738e-276	-//-
LOC_Os07g06970	196	168	182	101	87	96	165.569	103.879	0.67252	0.00010942	0.0055966	sp|Q9C5Q8|HEN1_ARATH Small RNA 2&apos;-O-methyltransferase OS=Arabidopsis thaliana GN=HEN1 PE=1 SV=1//0
LOC_Os07g07410	1746	1412	1503	1611	1698	1521	1409.57	1755.12	-0.31631	0.00029137	0.012449	sp|Q40062|IDS3_HORVU 2&apos;-deoxymugineic-acid 2&apos;-dioxygenase OS=Hordeum vulgare GN=IDS3 PE=1 SV=3//1.80872e-142
LOC_Os07g08150	720	726	692	1070	1312	825	653.299	1154.86	-0.82191	7.2697e-06	0.00058417	sp|P14896|ELI6_HORVU Low molecular mass early light-inducible protein HV60, chloroplastic OS=Hordeum vulgare PE=2 SV=1//5.22143e-30
LOC_Os07g08160	209	247	226	423	652	408	209.904	532.033	-1.3418	2.6024e-08	4.0705e-06	sp|P14896|ELI6_HORVU Low molecular mass early light-inducible protein HV60, chloroplastic OS=Hordeum vulgare PE=2 SV=1//1.82798e-45
LOC_Os07g08390	311	300	350	334	431	380	292.926	414.829	-0.50198	2.3113e-05	0.0015603	-//-
LOC_Os07g08710	3692	2961	3868	3800	5745	4335	3180.96	5001.07	-0.65277	1.4976e-05	0.0010886	sp|P23444|H1_MAIZE Histone H1 OS=Zea mays PE=2 SV=2//1.00649e-13
LOC_Os07g09340	4211	3476	4004	1688	1957	1786	3539.06	1971.77	0.84387	3.758e-24	2.6333e-21	sp|P22180|PMA1_SOLLC Plasma membrane ATPase 1 OS=Solanum lycopersicum GN=LHA1 PE=2 SV=1//0
LOC_Os07g09420	8165	6764	7743	7288	8319	7748	6864.29	8484.5	-0.30572	7.0406e-05	0.0039031	sp|Q54DY9|BCS1B_DICDI Probable mitochondrial chaperone BCS1-B OS=Dictyostelium discoideum GN=bcsl1b PE=3 SV=1//1.20887e-23
LOC_Os07g09630	292	238	395	478	507	391	279.901	498.536	-0.83278	2.9012e-06	0.00026197	sp|Q8L970|P4H7_ARATH Probable prolyl 4-hydroxylase 7 OS=Arabidopsis thaliana GN=P4H7 PE=2 SV=1//1.15143e-124
LOC_Os07g09814	1814	1466	1565	1030	1147	1015	1465.17	1158.77	0.33848	0.00018518	0.0086392	-//-
LOC_Os07g10180	105	75	61	32	19	40	72.4051	33.7926	1.0994	0.00064577	0.023592	-//-
LOC_Os07g10840	66655	56956	64824	57990	71560	64044	57132.2	70200.9	-0.29719	5.0232e-05	0.002943	sp|Q94A08|RFS2_ARATH Probable galactinol--sucrose galactosyltransferase 2 OS=Arabidopsis thaliana GN=RFS2 PE=2 SV=2//0
LOC_Os07g11120	1161	871	913	665	656	563	887.412	684.674	0.37419	0.00013048	0.0064114	sp|Q9LHK1|NUD16_ARATH Nudix hydrolase 16, mitochondrial OS=Arabidopsis thaliana GN=NUDT16 PE=2 SV=1//1.71545e-66
LOC_Os07g12080	2497	1794	2057	1456	1238	1208	1909.21	1424.28	0.42274	0.00011833	0.0059738	sp|P01087|IAAT_ELECO Alpha-amylase/trypsin inhibitor OS=Eleusine coracana PE=1 SV=2//5.92594e-36
LOC_Os07g14600	234	179	159	104	105	94	172.483	110.167	0.64677	0.00014916	0.007196	sp|Q8H3C8|ILL8_ORYSJ IAA-amino acid hydrolase ILR1-like 8 OS=Oryza sativa subsp. japonica GN=ILL8 PE=2 SV=1//0
LOC_Os07g14650	473	348	416	583	536	448	372.489	569.782	-0.61321	2.1606e-05	0.0014843	-//-
LOC_Os07g15340	22	21	26	0	0	1	21.02	0.385994	5.767	1.6054e-09	3.1248e-07	sp|Q5SVZ6|ZMYM1_HUMAN Zinc finger MYM-type protein 1 OS=Homo sapiens GN=ZMYM1 PE=2 SV=1//1.78432e-46
LOC_Os07g20135	222	186	230	274	277	225	193.265	281.623	-0.54319	8.666e-05	0.0046284	-//-
LOC_Os07g20140	19	15	6	29	34	31	12.0741	34.1219	-1.4988	0.00020728	0.009444	sp|Q9FIZ7|OPLA_ARATH 5-oxoprolinase OS=Arabidopsis thaliana GN=OXP1 PE=2 SV=1//1.02802e-14
LOC_Os07g24230	708	573	571	811	954	630	560.077	863.828	-0.62512	1.3798e-05	0.0010135	sp|O22780|FBT9_ARATH Probable folate-biopterin transporter 9, chloroplastic OS=Arabidopsis thaliana GN=At2g33280 PE=3 SV=2//5.34232e-120
LOC_Os07g26100	137	101	113	34	33	38	105.69	38.3851	1.4612	5.1609e-10	1.0944e-07	-//-
LOC_Os07g26550	13	14	18	30	74	40	13.7748	51.1407	-1.8924	0.00046812	0.018317	-//-
LOC_Os07g27359	73	53	55	32	17	17	54.4524	24.2564	1.1666	0.00012844	0.0063557	-//-
LOC_Os07g27650	60	39	51	17	25	18	44.919	21.6045	1.056	0.0016294	0.047692	-//-
LOC_Os07g28210	62	52	51	1	0	0	49.9842	0.378083	7.0466	9.395e-23	5.8779e-20	sp|P0CT40|TF29_SCHPO Transposon Tf2-9 polyprotein OS=Schizosaccharomyces pombe (strain 972 / ATCC 24843) GN=Tf2-9 PE=3 SV=1//5.25125e-119
LOC_Os07g31140	31	26	27	5	8	2	25.4466	5.29575	2.2646	2.7557e-05	0.0018046	sp|Q7F0Q2|POED2_ORYSJ Polyprenol reductase 2 OS=Oryza sativa subsp. japonica GN=Os07g0493400 PE=2 SV=1//0
LOC_Os07g31599	494	394	446	251	305	242	403.18	288.706	0.48183	0.00011544	0.0058534	sp|Q9LZA6|SDP1_ARATH Triacylglycerol lipase SDP1 OS=Arabidopsis thaliana GN=SDP1 PE=1 SV=1//3.12249e-16
LOC_Os07g32600	192	185	202	216	238	221	176.504	245.313	-0.47492	0.00085468	0.029329	sp|O65399|E131_ARATH Glucan endo-1,3-beta-glucosidase 1 OS=Arabidopsis thaliana GN=At1g11820 PE=1 SV=3//1.21564e-172
LOC_Os07g32630	74	97	92	119	150	95	81.2809	131.037	-0.68898	0.0015626	0.046356	sp|Q9LSY5|U71B7_ARATH UDP-glycosyltransferase 71B7 OS=Arabidopsis thaliana GN=UGT71B7 PE=2 SV=2//6.66402e-75
LOC_Os07g32650	350	252	333	336	347	346	281.333	374.811	-0.41389	0.0012228	0.038286	sp|P0CT39|TF26_SCHPO Transposon Tf2-6 polyprotein OS=Schizosaccharomyces pombe (strain 972 / ATCC 24843) GN=Tf2-6 PE=3 SV=1//4.33821e-141
LOC_Os07g35140	3234	2567	2886	1804	1557	1808	2624.91	1892.45	0.47201	3.6741e-05	0.0022824	sp|O65479|CRK20_ARATH Putative cysteine-rich receptor-like protein kinase 20 OS=Arabidopsis thaliana GN=CRK20 PE=2 SV=2//4.87859e-134
LOC_Os07g35350	148	102	158	27	29	50	122.58	39.0538	1.6502	1.0381e-09	2.0903e-07	sp|Q9FJU9|E1313_ARATH Glucan endo-1,3-beta-glucosidase 13 OS=Arabidopsis thaliana GN=At5g56590 PE=1 SV=1//6.40661e-15
LOC_Os07g35480	21	9	19	42	66	32	14.4474	49.9564	-1.7899	1.3478e-05	0.00099412	sp|Q9ZU91|E133_ARATH Glucan endo-1,3-beta-glucosidase 3 OS=Arabidopsis thaliana GN=At2g01630 PE=1 SV=2//1.59758e-23
LOC_Os07g35510	20	14	17	5	1	2	15.322	2.99157	2.3566	0.00064642	0.023592	sp|Q8VYE5|E1312_ARATH Glucan endo-1,3-beta-glucosidase 12 OS=Arabidopsis thaliana GN=At4g29360 PE=1 SV=1//7.96729e-20
LOC_Os07g36170	1089	800	922	947	1116	950	846.332	1092.09	-0.3678	0.00010827	0.0055787	sp|Q69VG1|CIGR1_ORYSJ Chitin-inducible gibberellin-responsive protein 1 OS=Oryza sativa subsp. japonica GN=CIGR1 PE=2 SV=1//0
LOC_Os07g36180	73	55	60	78	125	77	56.6651	100.358	-0.82462	0.00012932	0.0063723	sp|Q2V3H0|PP322_ARATH Pentatricopeptide repeat-containing protein At4g18975, chloroplastic OS=Arabidopsis thaliana GN=At4g18975 PE=2 SV=2//5.96485e-16
LOC_Os07g36920	863	661	738	471	490	368	682.348	481.415	0.50323	2.4251e-06	0.000223	-//-
LOC_Os07g37320	699	527	676	688	763	738	573.457	796.14	-0.47334	4.275e-06	0.00037068	sp|Q41144|STC_RICCO Sugar carrier protein C OS=Ricinus communis GN=STC PE=2 SV=1//0
LOC_Os07g37350	777	610	670	878	881	847	621.219	948.891	-0.61114	8.9622e-10	1.8531e-07	sp|B9DHT4|ARIA_ARATH ARM REPEAT PROTEIN INTERACTING WITH ABF2 OS=Arabidopsis thaliana GN=ARIA PE=1 SV=2//6.04398e-06
LOC_Os07g37454	265	147	353	374	541	482	228.284	505.532	-1.147	1.0958e-05	0.00084377	sp|O64515|OCT2_ARATH Organic cation/carnitine transporter 2 OS=Arabidopsis thaliana GN=OCT2 PE=2 SV=1//2.13439e-66
LOC_Os07g37730	736	590	696	727	769	698	611.28	797.421	-0.38351	0.00015164	0.007278	sp|Q8GWA1|NDA1_ARATH Internal alternative NAD(P)H-ubiquinone oxidoreductase A1, mitochondrial OS=Arabidopsis thaliana GN=NDA1 PE=2 SV=1//0
LOC_Os07g38090	2319	1910	2177	2174	2698	2680	1939	2744.51	-0.50124	3.5395e-05	0.0022264	sp|Q84SL2|C3H50_ORYSJ Zinc finger CCCH domain-containing protein 50 OS=Oryza sativa subsp. japonica GN=Os07g0568300 PE=2 SV=1//0
LOC_Os07g38190	13	13	3	0	0	0	8.88141	0	Inf	0.00082551	0.028665	-//-
LOC_Os07g38200	407	276	405	7	1	3	326.586	4.13373	6.3039	1.739e-84	4.352e-81	-//-
LOC_Os07g39620	3636	2823	3750	3431	3976	3907	3082.25	4114.05	-0.41658	0.00010378	0.0053788	-//-
LOC_Os07g39860	633	483	707	755	899	694	550.05	849.255	-0.62663	7.8544e-09	1.3759e-06	-//-
LOC_Os07g39900	5018	3659	4053	2741	3273	2785	3831.05	3188.69	0.26478	0.00096945	0.032226	sp|P19182|IFRD1_MOUSE Interferon-related developmental regulator 1 OS=Mus musculus GN=Ifrd1 PE=2 SV=2//1.50911e-23
LOC_Os07g39920	166	145	146	192	308	242	138.707	267.386	-0.94688	5.5936e-07	6.2018e-05	sp|Q0D519|FH13_ORYSJ Formin-like protein 13 OS=Oryza sativa subsp. japonica GN=FH13 PE=2 SV=1//0
LOC_Os07g40000	419	343	362	227	179	240	340.111	237.385	0.51878	0.001135	0.036021	sp|Q9FN11|LBD37_ARATH LOB domain-containing protein 37 OS=Arabidopsis thaliana GN=LBD37 PE=2 SV=1//3.50453e-55
LOC_Os07g40150	189	115	181	182	270	216	144.921	241.061	-0.73413	1.4668e-05	0.0010684	-//-
LOC_Os07g41340	53	44	63	81	151	96	48.4493	117.385	-1.2767	3.3075e-05	0.0020993	-//-
LOC_Os07g41810	1327	1021	1050	539	556	519	1025.14	587.135	0.80405	3.6124e-16	1.6226e-13	sp|Q9SYU4|PEX10_ARATH Peroxisome biogenesis factor 10 OS=Arabidopsis thaliana GN=PEX10 PE=1 SV=1//1.81909e-10
LOC_Os07g41890	86	75	70	42	38	28	70.11	39.1957	0.83893	0.0015382	0.045944	-//-
LOC_Os07g42390	217	171	193	71	53	64	175.499	68.9934	1.3469	3.4684e-13	1.1047e-10	-//-
LOC_Os07g43070	167	94	159	166	179	157	125.113	182.284	-0.54296	0.0014504	0.043808	-//-
LOC_Os07g43180	107	64	76	34	40	33	73.6395	38.7594	0.92594	0.00029041	0.012423	sp|Q9FHW7|SKP1B_ARATH SKP1-like protein 1B OS=Arabidopsis thaliana GN=SKP1B PE=1 SV=1//1.39165e-26
LOC_Os07g43240	600	418	497	327	312	285	455.023	336.342	0.43601	0.00015497	0.0073972	sp|Q9LSX9|ASK9_ARATH SKP1-like protein 9 OS=Arabidopsis thaliana GN=ASK9 PE=1 SV=1//2.52668e-22
LOC_Os07g43250	41	43	42	10	12	20	38.5665	15.4507	1.3197	0.00045516	0.017918	sp|O49484|ASK11_ARATH SKP1-like protein 11 OS=Arabidopsis thaliana GN=ASK11 PE=1 SV=1//1.49368e-36
LOC_Os07g43260	204	129	203	81	90	77	160.436	89.9714	0.83446	3.0896e-06	0.00027685	sp|O49484|ASK11_ARATH SKP1-like protein 11 OS=Arabidopsis thaliana GN=ASK11 PE=1 SV=1//3.22773e-38
LOC_Os07g43740	453	345	352	672	987	520	346.766	779.678	-1.1689	3.1118e-05	0.0020042	sp|Q8LPN7|RNG1L_ARATH E3 ubiquitin-protein ligase RING1-like OS=Arabidopsis thaliana GN=At3g19950 PE=1 SV=1//1.79026e-14
LOC_Os07g44800	197	161	186	210	232	217	164.603	239.525	-0.54119	0.00025286	0.01113	sp|Q9FF61|SM3L1_ARATH Putative SWI/SNF-related matrix-associated actin-dependent regulator of chromatin subfamily A member 3-like 1 OS=Arabidopsis thaliana GN=At5g05130 PE=2 SV=1//0
LOC_Os07g44910	43	38	44	10	11	21	37.9562	15.5076	1.2914	0.00053789	0.020462	sp|Q9LT10|CXE18_ARATH Probable carboxylesterase 18 OS=Arabidopsis thaliana GN=CXE18 PE=1 SV=1//5.16443e-74
LOC_Os07g45570	181	119	123	47	59	63	126.63	61.5085	1.0418	3.0098e-07	3.599e-05	-//-
LOC_Os07g46420	3377	2772	3195	3478	3600	3199	2827.86	3734.77	-0.40131	7.0168e-07	7.4723e-05	-//-
LOC_Os07g46430	291	186	248	333	438	331	216.955	397.841	-0.8748	1.1365e-11	3.1108e-09	-//-
LOC_Os07g46520	757	647	699	491	473	395	637.631	493.803	0.36879	0.00064984	0.023641	sp|Q5HZL9|HDHD3_XENLA Haloacid dehalogenase-like hydrolase domain-containing protein 3 OS=Xenopus laevis GN=hdhd3 PE=2 SV=1//4.89985e-17
LOC_Os07g46670	1178	919	1227	1157	1458	1265	1003.79	1405.65	-0.48579	8.1228e-08	1.1204e-05	sp|Q39096|ERD15_ARATH Protein EARLY RESPONSIVE TO DEHYDRATION 15 OS=Arabidopsis thaliana GN=ERD15 PE=1 SV=1//5.07451e-06
LOC_Os07g46680	207	112	148	91	82	82	138.634	93.0489	0.57522	0.001682	0.048906	-//-
LOC_Os07g46990	15218	11748	13963	9515	9600	8475	12352.1	10028.8	0.30061	7.6259e-05	0.0041755	sp|P28757|SODC2_ORYSJ Superoxide dismutase [Cu-Zn] 2 OS=Oryza sativa subsp. japonica GN=SODCC2 PE=1 SV=2//7.35257e-102
LOC_Os07g47120	208	139	150	101	65	69	148.926	86.2159	0.78857	0.00015684	0.007466	sp|Q8VYW2|BAM9_ARATH Inactive beta-amylase 9 OS=Arabidopsis thaliana GN=BAM9 PE=2 SV=1//1.01812e-127
LOC_Os07g47620	280	260	353	355	454	405	271.682	439.989	-0.69555	6.6599e-07	7.1796e-05	sp|Q8LGG8|USPAL_ARATH Universal stress protein A-like protein OS=Arabidopsis thaliana GN=At3g01520 PE=1 SV=2//1.12927e-08
LOC_Os07g47840	5522	4275	4953	7564	7923	4865	4451.89	7345.68	-0.72248	0.00087203	0.029807	-//-
LOC_Os07g48000	421	372	461	2	1	0	380.753	1.08533	8.4546	1.741e-107	6.0998e-104	sp|Q7LHG5|YI31B_YEAST Transposon Ty3-I Gag-Pol polyprotein OS=Saccharomyces cerevisiae (strain ATCC 204508 / S288c) GN=TY3B-I PE=3 SV=2//4.13183e-101
LOC_Os07g48010	0	0	0	8	14	23	0	16.5109	#NAME?	1.0696e-05	0.00082542	sp|Q0D3N0|PER2_ORYSJ Peroxidase 2 OS=Oryza sativa subsp. japonica GN=PRX112 PE=2 SV=1//7.76699e-148
LOC_Os07g48090	124	105	135	161	210	164	110.315	193.3	-0.80921	7.6697e-07	8.0695e-05	sp|Q7XIW5|CIPKT_ORYSJ CBL-interacting protein kinase 29 OS=Oryza sativa subsp. japonica GN=CIPK29 PE=2 SV=1//0
LOC_Os07g48280	63	42	52	80	85	59	47.0618	80.9996	-0.78336	0.0012364	0.038677	sp|Q9FHK4|Y5519_ARATH Uncharacterized protein At5g05190 OS=Arabidopsis thaliana GN=Y-1 PE=1 SV=1//8.85194e-07
LOC_Os07g48550	63	61	78	78	153	125	61.5692	128.103	-1.057	0.00089146	0.030323	sp|Q9FLJ2|NC100_ARATH NAC domain-containing protein 100 OS=Arabidopsis thaliana GN=NAC100 PE=2 SV=1//3.61561e-72
LOC_Os07g49000	22	20	40	45	50	44	24.9125	50.4559	-1.0182	0.0010035	0.033043	-//-
LOC_Os07g49280	181	134	176	187	229	212	147.922	227.912	-0.62364	4.5771e-05	0.0027319	sp|Q9LY46|TBL29_ARATH Protein ESKIMO 1 OS=Arabidopsis thaliana GN=ESK1 PE=1 SV=1//1.26034e-152
LOC_Os07g49400	2471	2053	2110	2120	2577	1934	2008.78	2396.32	-0.2545	0.0015874	0.046933	sp|Q9FE01|APX2_ORYSJ L-ascorbate peroxidase 2, cytosolic OS=Oryza sativa subsp. japonica GN=APX2 PE=1 SV=1//1.35426e-13
LOC_Os08g01220	252	197	266	156	145	124	215.939	154.574	0.48233	0.0016118	0.047375	sp|Q9SJ52|YLS9_ARATH Protein YLS9 OS=Arabidopsis thaliana GN=YLS9 PE=2 SV=1//1.10029e-08
LOC_Os08g01480	14	11	21	36	48	20	13.9011	37.131	-1.4174	0.0016415	0.047926	sp|Q43257|C71C4_MAIZE indole-2-monooxygenase OS=Zea mays GN=CYP71C4 PE=1 SV=1//4.2683e-13
LOC_Os08g01510	62	41	68	11	20	10	51.2959	14.6022	1.8127	2.9072e-07	3.5002e-05	sp|Q43257|C71C4_MAIZE indole-2-monooxygenase OS=Zea mays GN=CYP71C4 PE=1 SV=1//0
LOC_Os08g03290	33591	26788	30175	20995	20207	18957	27368.3	21906.6	0.32113	1.7528e-05	0.0012469	sp|A2YQT7|G3PC_ORYSI Glyceraldehyde-3-phosphate dehydrogenase, cytosolic OS=Oryza sativa subsp. indica GN=GAPC PE=2 SV=1//1.31074e-18
LOC_Os08g03420	658	472	679	842	1067	840	544.336	993.804	-0.86846	2.9462e-18	1.518e-15	sp|Q9LK31|Y3272_ARATH Kelch repeat-containing protein At3g27220 OS=Arabidopsis thaliana GN=At3g27220 PE=2 SV=1//1.75445e-177
LOC_Os08g03650	231	190	219	235	274	225	193.707	265.89	-0.45696	0.0010252	0.033507	sp|Q9S9Q9|Y1044_ARATH BTB/POZ domain-containing protein At1g30440 OS=Arabidopsis thaliana GN=At1g30440 PE=1 SV=2//0
LOC_Os08g05910	883	732	970	929	1263	1172	782.698	1219.36	-0.6396	1.9063e-05	0.0013384	sp|Q05085|PTR7_ARATH Protein NRT1/ PTR FAMILY 6.3 OS=Arabidopsis thaliana GN=NPF6.3 PE=1 SV=1//0
LOC_Os08g06010	1619	1269	1280	1250	1676	1396	1258.54	1563.14	-0.31269	0.00048912	0.018894	sp|Q9C5L3|GLPT1_ARATH Putative glycerol-3-phosphate transporter 1 OS=Arabidopsis thaliana GN=At3g47420 PE=2 SV=1//0
LOC_Os08g06170	6	7	7	19	17	21	6.14933	20.8853	-1.764	0.0010049	0.03306	sp|P30986|RETO_ESCCA Reticuline oxidase OS=Eschscholzia californica GN=BBE1 PE=1 SV=1//1.24053e-143
LOC_Os08g06280	280	232	249	254	357	239	230.403	305.799	-0.40842	0.0014207	0.043178	sp|Q0J7V9|LSD1_ORYSJ Protein LSD1 OS=Oryza sativa subsp. japonica GN=LSD1 PE=2 SV=1//1.13691e-16
LOC_Os08g07830	1684	1414	1480	1415	1805	1635	1386.91	1760.24	-0.34389	8.2814e-05	0.0044569	sp|Q3ZBV1|IST1_BOVIN IST1 homolog OS=Bos taurus GN=IST1 PE=2 SV=1//2.27995e-15
LOC_Os08g08090	216	162	175	231	216	204	166.641	237.18	-0.50924	0.00072167	0.025669	-//-
LOC_Os08g08100	370	275	437	426	545	452	326.153	514.929	-0.65883	1.2001e-06	0.00011945	-//-
LOC_Os08g09250	17851	12873	14199	10574	10357	8879	13512.1	10834.3	0.31865	6.8723e-05	0.003828	sp|Q948T6|LGUL_ORYSJ Lactoylglutathione lyase OS=Oryza sativa subsp. japonica GN=GLX-I PE=1 SV=2//1.68964e-08
LOC_Os08g09380	159	150	144	36	46	54	137.996	49.5964	1.4763	3.3161e-12	9.682e-10	sp|Q9M0U9|SKI19_ARATH F-box protein SKIP19 OS=Arabidopsis thaliana GN=SKIP19 PE=1 SV=1//3.75521e-24
LOC_Os08g09610	621	442	547	331	337	310	484.097	355.733	0.4445	9.5971e-05	0.0050639	-//-
LOC_Os08g09670	434	339	391	251	244	229	351.466	263.609	0.41499	0.0010526	0.034146	sp|Q9M0U6|FBL22_ARATH Putative F-box/LRR-repeat protein 22 OS=Arabidopsis thaliana GN=FBL22 PE=3 SV=1//5.03014e-07
LOC_Os08g10244	12	6	9	0	0	1	7.99211	0.385994	4.3719	0.00099838	0.032968	sp|P0CT39|TF26_SCHPO Transposon Tf2-6 polyprotein OS=Schizosaccharomyces pombe (strain 972 / ATCC 24843) GN=Tf2-6 PE=3 SV=1//3.61248e-116
LOC_Os08g10612	54	44	58	18	14	11	47.1988	15.6598	1.5917	6.7496e-06	0.00055382	-//-
LOC_Os08g10770	36	32	27	0	0	0	28.8619	0	Inf	2.5238e-14	9.508e-12	sp|P04323|POL3_DROME Retrovirus-related Pol polyprotein from transposon 17.6 OS=Drosophila melanogaster GN=pol PE=3 SV=1//1.5045e-92
LOC_Os08g13920	248	176	241	130	100	134	199.98	133.791	0.57987	0.00078521	0.027428	sp|Q76BW5|XTH8_ORYSJ Xyloglucan endotransglycosylase/hydrolase protein 8 OS=Oryza sativa subsp. japonica GN=XTH8 PE=1 SV=1//0
LOC_Os08g22320	9	4	15	0	0	0	8.31904	0	Inf	0.00039264	0.01594	-//-
LOC_Os08g24840	9	10	7	17	31	25	7.98914	26.2815	-1.7179	0.00022284	0.0099714	-//-
LOC_Os08g25140	3282	2594	3212	3175	3966	3655	2745.78	3916.7	-0.51242	9.376e-09	1.6182e-06	sp|Q9ZPQ3|GEK1_ARATH D-aminoacyl-tRNA deacylase OS=Arabidopsis thaliana GN=GEK1 PE=1 SV=2//8.64667e-132
LOC_Os08g25720	5654	4100	5522	5916	8103	6111	4598.1	7262.8	-0.65949	1.0022e-09	2.0415e-07	sp|Q41140|PFPA_RICCO Pyrophosphate--fructose 6-phosphate 1-phosphotransferase subunit alpha OS=Ricinus communis GN=PFP-ALPHA PE=3 SV=1//0
LOC_Os08g25734	5043	3374	3673	2096	2124	1758	3623.08	2170.19	0.73939	2.6966e-11	7.0505e-09	sp|P15280|GLGS_ORYSJ Glucose-1-phosphate adenylyltransferase small subunit, chloroplastic/amyloplastic OS=Oryza sativa subsp. japonica GN=AGPS PE=2 SV=4//0
LOC_Os08g28670	465	400	400	430	535	408	383.673	496.166	-0.37095	0.00076868	0.027038	-//-
LOC_Os08g28750	126	112	133	14	48	11	112.681	25.3392	2.1528	1.4095e-12	4.2941e-10	sp|Q6ZDJ7|UGE2_ORYSJ UDP-glucose 4-epimerase 2 OS=Oryza sativa subsp. japonica GN=UGE-2 PE=2 SV=1//2.79971e-19
LOC_Os08g29530	2324	1725	2055	1425	1444	1261	1838.8	1500.83	0.29301	0.0006169	0.022781	sp|Q6YW64|DRB4_ORYSJ Double-stranded RNA-binding protein 4 OS=Oryza sativa subsp. japonica GN=DRB4 PE=2 SV=1//0
LOC_Os08g29980	26	34	36	4	9	1	29.6434	4.86084	2.6084	9.859e-07	0.00010071	sp|P10978|POLX_TOBAC Retrovirus-related Pol polyprotein from transposon TNT 1-94 OS=Nicotiana tabacum PE=2 SV=1//0
LOC_Os08g30770	166	150	165	166	225	235	146.208	227.533	-0.63805	0.001275	0.039743	sp|Q9STT5|AB7A_ARATH ABC transporter A family member 7 OS=Arabidopsis thaliana GN=ABCA7 PE=3 SV=2//0
LOC_Os08g31010	58	39	42	0	0	0	41.6638	0	Inf	1.8751e-20	1.1135e-17	sp|P04323|POL3_DROME Retrovirus-related Pol polyprotein from transposon 17.6 OS=Drosophila melanogaster GN=pol PE=3 SV=1//1.77863e-74
LOC_Os08g31440	144	126	156	164	199	162	129.292	190.041	-0.55568	0.00047458	0.018494	-//-
LOC_Os08g32610	273	204	309	320	480	430	236.96	444.965	-0.90905	6.9131e-06	0.00056197	sp|Q0WUF6|PUB41_ARATH U-box domain-containing protein 41 OS=Arabidopsis thaliana GN=PUB41 PE=2 SV=1//9.45519e-37
LOC_Os08g33720	339	201	372	335	476	355	272.443	420.37	-0.6257	0.0011764	0.036965	sp|Q9SN86|MDHP_ARATH Malate dehydrogenase, chloroplastic OS=Arabidopsis thaliana GN=At3g47520 PE=1 SV=1//0
LOC_Os08g34150	1107	889	1127	1068	1377	1092	944.255	1278.56	-0.43727	1.3978e-06	0.0001368	sp|Q46036|BLC_CITFR Outer membrane lipoprotein Blc OS=Citrobacter freundii PE=3 SV=1//2.80064e-22
LOC_Os08g34210	3020	2327	2751	3028	3779	2790	2443.69	3465.69	-0.50408	4.2085e-10	9.1583e-08	sp|Q8LK61|GAPN_WHEAT NADP-dependent glyceraldehyde-3-phosphate dehydrogenase OS=Triticum aestivum GN=GAPN PE=1 SV=2//1.48845e-17
LOC_Os08g34640	363	272	299	176	184	169	281.447	192.343	0.54919	7.8533e-05	0.0042725	sp|P93194|RPK1_IPONI Receptor-like protein kinase OS=Ipomoea nil GN=INRPK1 PE=2 SV=2//0
LOC_Os08g34750	402	324	335	400	449	394	320.808	451.111	-0.49177	3.1851e-05	0.0020326	sp|P53118|ROG1_YEAST Putative lipase ROG1 OS=Saccharomyces cerevisiae (strain ATCC 204508 / S288c) GN=ROG1 PE=1 SV=1//7.529e-15
LOC_Os08g35860	505	419	597	516	648	568	460.559	627.637	-0.44654	0.00040346	0.016285	sp|Q6Z955|CKX11_ORYSJ Cytokinin dehydrogenase 11 OS=Oryza sativa subsp. japonica GN=CKX11 PE=2 SV=1//0
LOC_Os08g36150	2277	1865	1971	2917	3264	2182	1849.78	3019.51	-0.70696	2.3105e-06	0.00021415	sp|Q8N9S3|AHSA2_MOUSE Activator of 90 kDa heat shock protein ATPase homolog 2 OS=Mus musculus GN=Ahsa2 PE=2 SV=2//3.81401e-38
LOC_Os08g36480	74	75	110	97	148	110	79.0569	127.85	-0.69349	0.0013898	0.04257	sp|P16081|NIA1_ORYSJ Nitrate reductase [NADH] 1 OS=Oryza sativa subsp. japonica GN=NIA1 PE=2 SV=3//0
LOC_Os08g37060	211	217	250	257	298	293	207.235	308.356	-0.57333	4.2465e-05	0.002583	sp|Q5NUF4|HIDM_GLYEC 2-hydroxyisoflavanone dehydratase OS=Glycyrrhiza echinata GN=HIDM PE=1 SV=1//1.91097e-83
LOC_Os08g37470	363	237	398	439	488	414	299.227	486.414	-0.70095	3.7401e-08	5.5761e-06	sp|Q9LXG9|PCO1_ARATH Plant cysteine oxidase 1 OS=Arabidopsis thaliana GN=PCO1 PE=1 SV=1//1.81991e-49
LOC_Os08g37670	352	278	315	359	550	476	285.481	500.508	-0.81	2.952e-06	0.00026588	sp|Q41001|BCP_PEA Blue copper protein OS=Pisum sativum PE=2 SV=1//3.28002e-18
LOC_Os08g37810	1975	1632	1805	1634	2002	1802	1638.36	1972.34	-0.26766	0.0015248	0.045736	sp|Q9LJG8|ASIL2_ARATH Trihelix transcription factor ASIL2 OS=Arabidopsis thaliana GN=ASIL2 PE=2 SV=1//4.79074e-07
LOC_Os08g38310	328	236	228	147	166	163	238.123	173.137	0.45979	0.0015127	0.045414	-//-
LOC_Os08g38720	679	580	712	691	892	727	597.573	835.491	-0.48351	9.2748e-07	9.5575e-05	sp|Q9FKT8|COX15_ARATH Cytochrome c oxidase assembly protein COX15 OS=Arabidopsis thaliana GN=COX15 PE=2 SV=1//0
LOC_Os08g39140	10175	8995	10071	19424	22176	13893	8879.39	20006.1	-1.1719	6.1511e-09	1.1052e-06	sp|Q0J4P2|HSP81_ORYSJ Heat shock protein 81-1 OS=Oryza sativa subsp. japonica GN=HSP81-1 PE=3 SV=2//1.64219e-15
LOC_Os08g39150	873	723	684	843	1001	685	690.267	912.627	-0.40287	0.001498	0.04505	sp|O94580|YQ77_SCHPO Ubiquitin and WLM domain-containing metalloprotease SPCC1442.07c OS=Schizosaccharomyces pombe (strain 972 / ATCC 24843) GN=SPCC1442.07c PE=3 SV=1//7.96512e-24
LOC_Os08g39350	286	190	185	294	315	269	197.943	318.677	-0.68701	6.2668e-07	6.84e-05	sp|Q9SZ11|GPDL3_ARATH Glycerophosphodiester phosphodiesterase GDPDL3 OS=Arabidopsis thaliana GN=GDPDL3 PE=1 SV=3//0
LOC_Os08g39450	4501	3696	4061	3665	4417	4244	3709.74	4477.77	-0.27146	0.0015299	0.045736	sp|Q84PD8|SAP11_ORYSJ Zinc finger A20 and AN1 domain-containing stress-associated protein 11 OS=Oryza sativa subsp. japonica GN=SAP11 PE=2 SV=1//4.38727e-76
LOC_Os08g39550	550	423	452	583	712	578	429.919	677.895	-0.657	8.0861e-10	1.6863e-07	sp|Q00874|DR100_ARATH DNA-damage-repair/toleration protein DRT100 OS=Arabidopsis thaliana GN=DRT100 PE=2 SV=2//2.77333e-133
LOC_Os08g39730	2080	1631	1761	1189	1097	894	1652.43	1155.72	0.5158	1.1574e-06	0.00011553	sp|Q6YTF5|C76M5_ORYSJ Cytochrome P450 76M5 OS=Oryza sativa subsp. japonica GN=CYP76M5 PE=1 SV=1//0
LOC_Os08g40100	210	152	162	109	98	74	157.627	102.033	0.62747	0.00036676	0.015047	-//-
LOC_Os08g40180	1965	1261	1948	1744	2196	1783	1549.58	2070.46	-0.41808	0.00028724	0.012333	sp|Q9XHL5|HMDH3_ORYSJ 3-hydroxy-3-methylglutaryl-coenzyme A reductase 3 OS=Oryza sativa subsp. japonica GN=HMG3 PE=2 SV=2//0
LOC_Os08g40700	15	11	14	47	45	23	12.0447	41.4603	-1.7833	8.0199e-05	0.0043362	-//-
LOC_Os08g40720	25	13	13	36	67	32	15.0827	48.0171	-1.6707	0.00025934	0.011344	sp|O81032|GGLO6_ARATH Probable L-gulonolactone oxidase 6 OS=Arabidopsis thaliana GN=GULLO6 PE=3 SV=1//4.96995e-52
LOC_Os08g40910	2544	2050	2259	3427	3571	2642	2072.16	3490.95	-0.75248	2.9383e-09	5.5348e-07	-//-
LOC_Os08g40930	1066	684	808	542	518	458	765.235	552.215	0.47067	1.9968e-05	0.0013892	sp|O04196|ISOA1_ARATH Isoamylase 1, chloroplastic OS=Arabidopsis thaliana GN=ISA1 PE=1 SV=1//0
LOC_Os08g41440	251	158	269	300	361	278	202.974	339.561	-0.74238	4.7593e-08	6.919e-06	sp|Q9LIS3|GAE6_ARATH UDP-glucuronate 4-epimerase 6 OS=Arabidopsis thaliana GN=GAE6 PE=1 SV=1//0
LOC_Os08g41980	52	49	46	8	20	9	44.7795	13.082	1.7753	3.4824e-06	0.00030733	-//-
LOC_Os08g42400	223	168	208	113	100	111	180.582	118.486	0.60795	0.00021221	0.0095688	sp|Q9FY93|NAC83_ARATH NAC domain-containing protein 83 OS=Arabidopsis thaliana GN=NAC083 PE=1 SV=1//1.86981e-21
LOC_Os08g42440	924	612	758	698	913	767	687.43	860.49	-0.32395	0.0012796	0.039834	sp|Q9C7E8|COL15_ARATH Zinc finger protein CONSTANS-LIKE 15 OS=Arabidopsis thaliana GN=COL15 PE=2 SV=1//2.64621e-14
LOC_Os08g43200	4109	3571	4427	3991	4740	4831	3673.4	4933.92	-0.42562	0.0016218	0.04759	sp|Q0J3Y7|DRE1J_ORYSJ Dehydration-responsive element-binding protein 1J OS=Oryza sativa subsp. japonica GN=DREB1J PE=3 SV=1//6.32374e-98
LOC_Os08g43210	1223	986	1193	1146	1334	1307	1028.76	1376.89	-0.42051	5.2017e-06	0.00043496	sp|Q0J3Y6|DRE1I_ORYSJ Dehydration-responsive element-binding protein 1I OS=Oryza sativa subsp. japonica GN=DREB1I PE=2 SV=1//3.53661e-108
LOC_Os08g43490	818	679	894	945	1007	1001	723.998	1075.14	-0.57047	1.9663e-07	2.4605e-05	sp|Q9FYB5|DNJ11_ARATH Chaperone protein dnaJ 11, chloroplastic OS=Arabidopsis thaliana GN=ATJ11 PE=1 SV=2//2.3663e-15
LOC_Os08g43500	36	21	43	60	102	62	29.8706	80.1918	-1.4247	5.0109e-06	0.00042304	-//-
LOC_Os08g43510	426	338	432	408	512	455	361.424	498.419	-0.46367	4.8719e-05	0.0028688	sp|P28493|PR5_ARATH Pathogenesis-related protein 5 OS=Arabidopsis thaliana GN=At1g75040 PE=1 SV=1//1.34605e-76
LOC_Os08g44850	400	255	335	476	820	544	296.201	659.866	-1.1556	3.2535e-06	0.00029005	-//-
LOC_Os08g45110	9497	7700	7783	4744	4870	4897	7555.1	5286.89	0.51503	2.2217e-09	4.2536e-07	sp|Q84ZA1|DRE2C_ORYSJ Dehydration-responsive element-binding protein 2C OS=Oryza sativa subsp. japonica GN=DREB2C PE=2 SV=1//8.60664e-83
LOC_Os09g00999	24605	20491	21929	13080	15375	14692	20297.5	15677.3	0.37263	1.0978e-06	0.00011021	-//-
LOC_Os09g03310	163	136	138	40	80	60	132.35	64.6164	1.0344	5.2458e-07	5.8346e-05	sp|P98205|ALA2_ARATH Phospholipid-transporting ATPase 2 OS=Arabidopsis thaliana GN=ALA2 PE=1 SV=1//2.59083e-30
LOC_Os09g04100	27455	22110	22960	17102	15950	15631	21928.1	17749.7	0.30499	0.00077949	0.027256	-//-
LOC_Os09g07900	2359	1753	1993	1390	1446	1363	1839.04	1527.62	0.26766	0.0015952	0.047046	sp|Q8GY23|UPL1_ARATH E3 ubiquitin-protein ligase UPL1 OS=Arabidopsis thaliana GN=UPL1 PE=1 SV=3//0
LOC_Os09g09210	6851	5330	5935	19	26	27	5468.82	26.1638	7.7075	0	0	-//-
LOC_Os09g09480	1324	938	1122	1110	1279	1079	1017.19	1257.17	-0.30558	0.0010282	0.033559	sp|O82197|VP321_ARATH Vacuolar protein sorting-associated protein 32 homolog 1 OS=Arabidopsis thaliana GN=VPS32.1 PE=1 SV=1//2.17764e-64
LOC_Os09g10840	548	418	437	312	264	279	423.101	312.555	0.43689	0.00020401	0.0093554	sp|Q41558|HBP1C_WHEAT Transcription factor HBP-1b(c1) (Fragment) OS=Triticum aestivum PE=1 SV=2//5.51519e-104
LOC_Os09g13570	268	225	322	310	417	339	246.905	385.321	-0.6421	2.0188e-06	0.00019116	-//-
LOC_Os09g14610	539	431	518	727	911	889	449.799	917.887	-1.029	5.5129e-15	2.2201e-12	sp|Q69LX2|DCL2B_ORYSJ Endoribonuclease Dicer homolog 2b OS=Oryza sativa subsp. japonica GN=DCL2B PE=2 SV=2//7.53835e-33
LOC_Os09g15230	162	83	113	165	147	146	106.016	167.127	-0.65666	0.00073496	0.02601	-//-
LOC_Os09g15480	96	79	79	146	167	93	76.8756	146.069	-0.92605	0.00025258	0.01113	sp|P54797|TNG2_MOUSE Transport and Golgi organization 2 homolog OS=Mus musculus GN=Tango2 PE=2 SV=1//2.81781e-35
LOC_Os09g15820	438	312	386	191	265	175	341.586	226.992	0.58961	1.0061e-05	0.00078572	sp|Q40784|AAPC_CENCI Putative glucose-6-phosphate 1-epimerase OS=Cenchrus ciliaris PE=2 SV=1//4.74184e-28
LOC_Os09g15830	67	38	62	21	7	25	49.7528	19.8938	1.3225	0.00016168	0.0076548	-//-
LOC_Os09g16780	49	35	47	13	21	10	39.404	15.6876	1.3287	0.00043066	0.017107	-//-
LOC_Os09g21210	3754	3027	3482	3508	4074	4238	3103.44	4303.19	-0.47154	0.00011772	0.0059516	sp|Q09850|ENG2_SCHPO Putative endo-1,3(4)-beta-glucanase 2 OS=Schizosaccharomyces pombe (strain 972 / ATCC 24843) GN=eng2 PE=3 SV=1//5.47235e-25
LOC_Os09g21290	1079	950	930	562	605	578	898.458	634.734	0.5013	6.8257e-07	7.291e-05	-//-
LOC_Os09g21340	820	668	673	812	824	723	653.733	857.312	-0.39112	8.3327e-05	0.0044708	sp|Q27GI3|NAT6_ARATH Nucleobase-ascorbate transporter 6 OS=Arabidopsis thaliana GN=NAT6 PE=2 SV=2//0
LOC_Os09g22160	70	53	65	24	36	21	56.6891	29.0299	0.96553	0.001318	0.040866	-//-
LOC_Os09g22505	360	292	459	534	703	592	336.108	661.81	-0.97749	1.8631e-11	4.9451e-09	-//-
LOC_Os09g24580	836	573	692	381	397	420	630.566	436.847	0.52952	5.6225e-07	6.2142e-05	sp|Q9MBG5|CML30_ARATH Probable calcium-binding protein CML30 OS=Arabidopsis thaliana GN=CML30 PE=2 SV=1//5.55681e-18
LOC_Os09g24590	183	127	160	186	188	197	141.16	208.248	-0.56097	0.00048431	0.018801	-//-
LOC_Os09g25090	1453	1302	1460	1398	1851	1664	1280.71	1780.14	-0.47505	2.2966e-05	0.0015564	sp|Q6ERS4|CIPKG_ORYSJ CBL-interacting protein kinase 16 OS=Oryza sativa subsp. japonica GN=CIPK16 PE=2 SV=1//0
LOC_Os09g25460	890	742	881	837	929	847	761.074	949.19	-0.31866	0.00091304	0.030789	sp|Q8GSM7|HST_TOBAC Shikimate O-hydroxycinnamoyltransferase OS=Nicotiana tabacum GN=HST PE=1 SV=1//5.25022e-77
LOC_Os09g25760	111	84	77	134	205	154	81.9791	177.586	-1.1152	4.1623e-10	9.1144e-08	sp|Q8S8Q6|TET8_ARATH Tetraspanin-8 OS=Arabidopsis thaliana GN=TET8 PE=2 SV=1//2.16282e-87
LOC_Os09g26370	1896	1400	1465	917	822	923	1433.51	973.551	0.55823	1.046e-06	0.00010622	-//-
LOC_Os09g26420	6704	4879	5920	5702	6766	5433	5268.04	6480.09	-0.29875	0.00013549	0.00663	sp|Q6K7E6|ERF1_ORYSJ Ethylene-responsive transcription factor 1 OS=Oryza sativa subsp. japonica GN=EREBP1 PE=1 SV=1//1.52159e-39
LOC_Os09g26660	971	785	953	945	1123	1100	819.302	1151.54	-0.4911	1.0648e-06	0.00010752	sp|O81211|RBOHE_ARATH Respiratory burst oxidase homolog protein E OS=Arabidopsis thaliana GN=RBOHE PE=2 SV=2//7.41843e-86
LOC_Os09g28180	1220	1002	1268	1336	1452	1405	1056.27	1525.39	-0.5302	4.2959e-09	7.9636e-07	sp|O65238|Y5537_ARATH G-type lectin S-receptor-like serine/threonine-protein kinase At5g35370 OS=Arabidopsis thaliana GN=At5g35370 PE=2 SV=2//0
LOC_Os09g28354	303	342	261	376	480	345	278.504	433.328	-0.63776	0.00032264	0.013554	sp|Q67TP9|HSFB1_ORYSJ Heat stress transcription factor B-1 OS=Oryza sativa subsp. japonica GN=HSFB1 PE=2 SV=1//8.92911e-153
LOC_Os09g28400	3530	1538	1915	9011	7892	6492	2049.88	8510.57	-2.0537	7.4637e-14	2.5637e-11	sp|P27932|AMY3A_ORYSJ Alpha-amylase isozyme 3A OS=Oryza sativa subsp. japonica GN=AMY1.2 PE=2 SV=2//0
LOC_Os09g28760	148	115	118	169	191	121	114.998	173.472	-0.5931	0.00054699	0.02074	sp|Q9SX78|CXE2_ARATH Probable carboxylesterase 2 OS=Arabidopsis thaliana GN=CXE2 PE=2 SV=1//3.83761e-29
LOC_Os09g29480	84	54	79	98	144	114	64.9798	128.456	-0.98321	1.1031e-06	0.00011042	sp|Q9LXG9|PCO1_ARATH Plant cysteine oxidase 1 OS=Arabidopsis thaliana GN=PCO1 PE=1 SV=1//1.12436e-12
LOC_Os09g29490	162	116	114	158	150	172	117.835	175.503	-0.57473	0.00090358	0.030558	sp|Q9SJZ2|PER17_ARATH Peroxidase 17 OS=Arabidopsis thaliana GN=PER17 PE=2 SV=1//9.98384e-153
LOC_Os09g30130	806	486	493	307	270	266	531.987	307.621	0.79024	0.00013923	0.0067563	sp|Q651X6|CSLE6_ORYSJ Cellulose synthase-like protein E6 OS=Oryza sativa subsp. japonica GN=CSLE6 PE=2 SV=1//0
LOC_Os09g30490	6183	5066	6127	6673	7820	7380	5258.31	7945.68	-0.59557	6.2413e-14	2.2088e-11	-//-
LOC_Os09g30506	92	63	79	116	123	107	70.2349	125.647	-0.83911	3.2124e-05	0.0020463	-//-
LOC_Os09g30980	128	112	146	158	204	147	117.148	183.629	-0.64846	6.3726e-05	0.0035896	sp|Q4R1I9|ANGLT_ROSHC Anthocyanidin 5,3-O-glucosyltransferase OS=Rosa hybrid cultivar GN=RhGT1 PE=2 SV=1//1.32461e-82
LOC_Os09g31000	927	615	1139	1078	1486	1017	804.699	1289.27	-0.68004	0.00097892	0.032448	-//-
LOC_Os09g31025	137	114	217	230	240	230	141.735	254.738	-0.84582	0.00010303	0.0053558	-//-
LOC_Os09g31040	1776	1263	1767	2342	3002	2133	1445.48	2696.96	-0.89978	2.0224e-14	7.7018e-12	-//-
LOC_Os09g31050	562	451	566	617	779	745	477.4	777.265	-0.70321	3.7808e-09	7.0459e-07	sp|P0C872|JMJD7_MOUSE JmjC domain-containing protein 7 OS=Mus musculus GN=Jmjd7 PE=2 SV=1//1.24851e-59
LOC_Os09g31300	2423	1983	2425	2513	2693	2781	2067.09	2910.02	-0.49343	5.3802e-06	0.00044881	sp|Q66GR3|BH130_ARATH Transcription factor bHLH130 OS=Arabidopsis thaliana GN=BHLH130 PE=1 SV=1//5.85504e-33
LOC_Os09g31486	2818	2349	2629	2477	3166	2407	2361.02	2907.75	-0.30049	0.00015558	0.0074161	sp|Q01899|HSP7M_PHAVU Heat shock 70 kDa protein, mitochondrial OS=Phaseolus vulgaris PE=2 SV=1//0
LOC_Os09g31970	10001	7500	9833	9258	10319	9636	8239.59	10616.4	-0.36565	2.6651e-06	0.00024253	sp|Q9XHL5|HMDH3_ORYSJ 3-hydroxy-3-methylglutaryl-coenzyme A reductase 3 OS=Oryza sativa subsp. japonica GN=HMG3 PE=2 SV=2//0
LOC_Os09g32095	2975	2524	2786	4108	4018	3160	2511.15	4095.5	-0.70569	1.705e-07	2.1488e-05	-//-
LOC_Os09g32670	209	112	243	229	311	249	167.944	285.065	-0.76331	0.00042844	0.017058	sp|Q9LIS3|GAE6_ARATH UDP-glucuronate 4-epimerase 6 OS=Arabidopsis thaliana GN=GAE6 PE=1 SV=1//2.90588e-172
LOC_Os09g34214	605	531	528	660	813	561	505.17	733.691	-0.53841	4.7682e-06	0.00040642	sp|O22822|U74F2_ARATH UDP-glycosyltransferase 74F2 OS=Arabidopsis thaliana GN=UGT74F2 PE=1 SV=1//2.83473e-106
LOC_Os09g34950	30	38	33	112	143	139	31.1876	143.07	-2.1977	5.259e-23	3.4121e-20	sp|Q6ZBH6|PCF2_ORYSJ Transcription factor PCF2 OS=Oryza sativa subsp. japonica GN=PCF2 PE=1 SV=1//1.10393e-54
LOC_Os09g35630	223	149	204	102	119	110	172.74	120.195	0.52323	0.0015892	0.046948	sp|Q0WUQ1|BAG1_ARATH BAG family molecular chaperone regulator 1 OS=Arabidopsis thaliana GN=BAG1 PE=1 SV=1//3.74176e-76
LOC_Os09g35730	5598	4358	5008	3486	3617	3292	4517.61	3779.29	0.25744	0.0011291	0.035947	sp|Q9CAN1|RBL2_ARATH RHOMBOID-like protein 2 OS=Arabidopsis thaliana GN=RBL2 PE=1 SV=1//2.85214e-88
LOC_Os09g36010	103	70	77	28	37	32	74.9791	35.1174	1.0943	3.0315e-05	0.001956	-//-
LOC_Os09g36190	1333	855	1019	705	760	652	959.403	768.385	0.32031	0.00061006	0.022672	sp|Q9LE59|GAUT1_ARATH Polygalacturonate 4-alpha-galacturonosyltransferase OS=Arabidopsis thaliana GN=GAUT1 PE=1 SV=1//0
LOC_Os09g36210	152	95	92	27	38	40	101.199	38.1564	1.4072	2.0557e-08	3.3499e-06	-//-
LOC_Os09g36600	1826	1240	1983	2091	2466	2270	1516.11	2478.51	-0.70909	1.2677e-08	2.115e-06	sp|F4I9E1|NFD4_ARATH Protein NUCLEAR FUSION DEFECTIVE 4 OS=Arabidopsis thaliana GN=NFD4 PE=3 SV=1//9.7422e-24
LOC_Os09g37060	401	299	405	442	437	475	333.027	494.306	-0.56977	4.3049e-05	0.0026095	sp|O04376|2A5B_ARATH Serine/threonine protein phosphatase 2A 57 kDa regulatory subunit B&apos; beta isoform OS=Arabidopsis thaliana GN=B&apos;BETA PE=1 SV=1//1.67197e-71
LOC_Os09g38010	53	40	35	93	108	68	38.5705	96.9595	-1.3299	2.1783e-08	3.4848e-06	sp|Q9FFI5|NAC86_ARATH NAC domain-containing protein 86 OS=Arabidopsis thaliana GN=NAC086 PE=2 SV=1//1.17121e-84
LOC_Os09g38030	5057	3752	3998	3000	3237	2575	3857.15	3193.7	0.27231	0.00071693	0.025527	sp|Q43772|UGPA_HORVU UTP--glucose-1-phosphate uridylyltransferase OS=Hordeum vulgare PE=2 SV=1//4.72879e-07
LOC_Os09g38104	51	62	52	20	10	11	50.8695	15.0993	1.7523	8.7405e-06	0.00068971	-//-
LOC_Os09g38110	242	171	241	84	106	64	196.649	91.3544	1.1061	2.0196e-10	4.6551e-08	sp|Q9LM69|ATL80_ARATH RING-H2 finger protein ATL80 OS=Arabidopsis thaliana GN=ATL80 PE=2 SV=1//7.31798e-22
LOC_Os09g39560	903	765	830	848	926	864	757.085	958.923	-0.34096	0.00038967	0.015838	sp|Q9X0Y1|P1254_THEMA Phosphorylated carbohydrates phosphatase TM_1254 OS=Thermotoga maritima (strain ATCC 43589 / MSB8 / DSM 3109 / JCM 10099) GN=TM_1254 PE=1 SV=1//2.45386e-13
LOC_Os09g39730	1325	999	1280	1797	1984	1377	1086.61	1864	-0.77856	2.7094e-08	4.2003e-06	sp|D4N501|DIOX2_PAPSO Probable 2-oxoglutarate/Fe(II)-dependent dioxygenase OS=Papaver somniferum GN=DIOX2 PE=2 SV=1//9.94264e-31
LOC_Os09g39960	596	512	564	594	682	521	507.067	650.177	-0.35866	0.00048847	0.01889	sp|Q9FNX5|DRP1E_ARATH Dynamin-related protein 1E OS=Arabidopsis thaliana GN=DRP1E PE=1 SV=1//0
LOC_Os10g02450	37	13	21	3	3	8	20.678	5.20971	1.9888	0.0010413	0.033874	-//-
LOC_Os10g02990	110	64	67	1	0	0	71.7058	0.378083	7.5672	3.0415e-31	2.7323e-28	sp|Q9LP24|Y1571_ARATH Probable leucine-rich repeat receptor-like protein kinase At1g35710 OS=Arabidopsis thaliana GN=At1g35710 PE=2 SV=1//6.07774e-23
LOC_Os10g05900	40	51	38	62	79	64	39.8821	74.1491	-0.89469	0.00026697	0.011605	-//-
LOC_Os10g06510	268	241	254	339	319	251	231.887	330.059	-0.5093	0.0010625	0.034436	sp|Q6K5F8|CDKG1_ORYSJ Cyclin-dependent kinase G-1 OS=Oryza sativa subsp. japonica GN=CDKG-1 PE=2 SV=1//9.91855e-49
LOC_Os10g06680	51	31	51	12	14	12	39.7486	13.7773	1.5286	5.3238e-05	0.003083	-//-
LOC_Os10g07114	84	57	134	123	214	153	82.6896	176.003	-1.0898	0.00077639	0.027202	-//-
LOC_Os10g07440	539	392	445	436	534	538	414.073	548.285	-0.40504	0.00079365	0.027696	-//-
LOC_Os10g08550	5992	4706	6362	6339	6927	5292	5153.4	6719.5	-0.38283	0.00040606	0.016371	sp|Q42971|ENO_ORYSJ Enolase OS=Oryza sativa subsp. japonica GN=ENO1 PE=1 SV=2//2.76918e-19
LOC_Os10g08599	127	78	112	104	165	124	94.7178	141.497	-0.57906	0.0016391	0.047926	-//-
LOC_Os10g10300	30	15	13	5	5	1	17.1021	3.92225	2.1244	0.000836	0.028857	sp|P04146|COPIA_DROME Copia protein OS=Drosophila melanogaster GN=GIP PE=1 SV=3//1.03071e-15
LOC_Os10g11580	113	62	73	39	37	42	73.6185	43.1362	0.77117	0.0015284	0.045736	sp|Q8LCG7|NFYC2_ARATH Nuclear transcription factor Y subunit C-2 OS=Arabidopsis thaliana GN=NFYC2 PE=2 SV=2//1.35221e-15
LOC_Os10g11889	58	55	67	104	95	67	54.8213	96.4532	-0.81509	0.00074521	0.026346	-//-
LOC_Os10g13700	142	92	113	195	270	213	103.871	244.818	-1.2369	9.6698e-15	3.8499e-12	sp|Q9T074|PCKA_ARATH Phosphoenolpyruvate carboxykinase [ATP] OS=Arabidopsis thaliana GN=PCKA PE=1 SV=1//6.92899e-35
LOC_Os10g14011	1515	1198	1459	770	836	843	1260.51	891.702	0.49937	6.691e-08	9.3771e-06	-//-
LOC_Os10g14180	206	156	171	36	60	50	160.692	52.6608	1.6095	1.5717e-15	6.6343e-13	sp|P0C2F6|RNHX1_ARATH Putative ribonuclease H protein At1g65750 OS=Arabidopsis thaliana GN=At1g65750 PE=3 SV=1//3.79117e-07
LOC_Os10g16440	6	2	1	327	468	391	2.58672	428.608	-7.3724	1.8644e-108	7.2579e-105	-//-
LOC_Os10g20480	0	0	0	295	483	426	0	434.956	#NAME?	8.7767e-56	1.23e-52	-//-
LOC_Os10g20670	0	0	0	18	18	17	0	19.2924	#NAME?	1.1799e-10	2.8509e-08	-//-
LOC_Os10g22394	17	13	22	0	0	0	15.6949	0	Inf	4.1076e-08	6.0215e-06	-//-
LOC_Os10g22410	19	11	22	1	3	2	15.5256	2.13758	2.8606	0.00013692	0.0066626	sp|Q8S5M8|YIPL_ORYSJ Putative yippee-like protein Os10g0369500 OS=Oryza sativa subsp. japonica GN=Os10g0369500 PE=3 SV=1//5.17361e-70
LOC_Os10g22630	2640	2262	2701	4	8	8	2305.43	7.23363	8.3161	4.3808e-277	3.8371e-273	-//-
LOC_Os10g22650	18	14	14	3	3	1	13.8845	2.50775	2.469	0.0011049	0.035384	-//-
LOC_Os10g22750	7	8	8	23	33	13	7.06557	24.5764	-1.7984	0.00031815	0.013456	-//-
LOC_Os10g25130	4376	3466	4071	3934	4984	4079	3599.47	4702.42	-0.38562	9.2693e-07	9.5575e-05	sp|P34106|ALA2_PANMI Alanine aminotransferase 2 OS=Panicum miliaceum PE=1 SV=1//0
LOC_Os10g25230	394	272	350	220	152	150	305.092	191.111	0.67483	0.00021942	0.0098557	-//-
LOC_Os10g25674	109	67	62	36	20	36	70.9736	34.0901	1.0579	0.00061957	0.02285	sp|Q949G5|MOB1A_MEDSF MOB kinase activator-like 1A OS=Medicago sativa subsp. falcata GN=MOB1-A PE=2 SV=2//3.04506e-137
LOC_Os10g26150	2245	1927	2225	2272	2543	2052	1939.91	2488.14	-0.35908	1.205e-05	0.00090792	-//-
LOC_Os10g26700	2042	1601	2083	2702	3397	2618	1729.48	3150.3	-0.86515	2.1033e-25	1.6376e-22	sp|O13737|YDR2_SCHPO Uncharacterized endoplasmic reticulum membrane protein C16E8.02 OS=Schizosaccharomyces pombe (strain 972 / ATCC 24843) GN=SPAC16E8.02 PE=4 SV=2//5.05123e-11
LOC_Os10g26730	1347	1108	1134	1166	1350	1324	1086.23	1396.28	-0.36225	8.3304e-05	0.0044708	sp|Q9FLR0|NEN1_ARATH Protein NEN1 OS=Arabidopsis thaliana GN=NEN1 PE=2 SV=1//5.62566e-153
LOC_Os10g28120	1993	1622	1698	1138	825	600	1607.21	933.419	0.78396	0.00028906	0.012381	sp|Q7M443|CHIT2_TULBA Chitinase 2 OS=Tulipa bakeri PE=1 SV=1//1.8305e-98
LOC_Os10g28340	1586	1444	1442	2345	2266	1553	1359.97	2231.95	-0.71473	0.00061068	0.022672	sp|Q338B0|HFA2C_ORYSJ Heat stress transcription factor A-2c OS=Oryza sativa subsp. japonica GN=HSFA2C PE=1 SV=2//0
LOC_Os10g28350	201	147	159	252	265	163	152.594	245.424	-0.68557	0.001506	0.045253	sp|A1L4T4|MTND1_ORYSJ 1,2-dihydroxy-3-keto-5-methylthiopentene dioxygenase 1 OS=Oryza sativa subsp. japonica GN=ARD1 PE=2 SV=1//1.36847e-146
LOC_Os10g29400	41	25	33	5	10	7	29.5584	7.88406	1.9066	4.508e-05	0.0027138	sp|Q8BR93|HARB1_MOUSE Putative nuclease HARBI1 OS=Mus musculus GN=Harbi1 PE=2 SV=1//6.69196e-09
LOC_Os10g29620	36	25	59	61	87	59	36.1139	74.4744	-1.0442	0.00018786	0.0087351	sp|Q9FM85|Y5564_ARATH Probable receptor-like protein kinase At5g56460 OS=Arabidopsis thaliana GN=At5g56460 PE=2 SV=1//0
LOC_Os10g30150	4596	3647	4121	4059	5320	3835	3735.93	4766.1	-0.35134	2.9699e-05	0.0019277	-//-
LOC_Os10g30450	10349	8844	10194	12903	12263	10913	8909.95	13127.3	-0.55909	5.6595e-07	6.2215e-05	-//-
LOC_Os10g31440	741	554	1028	943	1433	1029	700.623	1225.42	-0.80657	0.00051089	0.019605	-//-
LOC_Os10g31830	53	54	53	18	20	21	48.9093	21.4947	1.1861	0.00034563	0.014331	sp|O49841|RAC2A_ARATH Ras-related protein RABC2a OS=Arabidopsis thaliana GN=RABC2A PE=1 SV=1//8.45193e-92
LOC_Os10g31856	828	595	692	429	415	434	636.129	466.324	0.44799	1.8838e-05	0.0013253	sp|Q869L3|MDN1_DICDI Midasin OS=Dictyostelium discoideum GN=mdn1 PE=3 SV=2//1.06527e-68
LOC_Os10g32810	226	210	232	461	452	257	203.303	422.281	-1.0546	0.00073009	0.025916	sp|Q9LIR6|BAM1_ARATH Beta-amylase 1, chloroplastic OS=Arabidopsis thaliana GN=BAM1 PE=1 SV=1//0
LOC_Os10g35160	15	25	17	1	2	1	17.8391	1.42241	3.6486	2.6689e-05	0.0017577	-//-
LOC_Os10g35840	950	752	840	787	1055	830	768	965.199	-0.32972	0.00046896	0.018317	sp|P0C587|HEM1_ORYSJ Glutamyl-tRNA reductase, chloroplastic OS=Oryza sativa subsp. japonica GN=Os10g0502400 PE=2 SV=1//0
LOC_Os10g36580	1255	873	963	590	445	473	928.102	552.124	0.74929	2.4563e-07	3.0091e-05	-//-
LOC_Os10g37980	550	439	583	522	711	584	475.191	656.819	-0.46699	2.3055e-05	0.0015593	sp|Q9ZUY3|AROD3_ARATH Arogenate dehydratase 3, chloroplastic OS=Arabidopsis thaliana GN=ADT3 PE=1 SV=1//8.22621e-70
LOC_Os10g38060	2113	1680	2362	2197	2636	2754	1860.34	2761.36	-0.56982	0.00057895	0.021787	sp|P93733|PLDB1_ARATH Phospholipase D beta 1 OS=Arabidopsis thaliana GN=PLDBETA1 PE=2 SV=4//0
LOC_Os10g38160	29	28	25	53	48	38	25.01	50.5062	-1.014	0.0010011	0.033026	sp|Q06398|GSTU6_ORYSJ Probable glutathione S-transferase GSTU6 OS=Oryza sativa subsp. japonica GN=GSTU6 PE=2 SV=2//1.16794e-79
LOC_Os10g38660	197	140	322	290	387	331	198.477	364.796	-0.87812	0.00085649	0.029362	sp|Q06398|GSTU6_ORYSJ Probable glutathione S-transferase GSTU6 OS=Oryza sativa subsp. japonica GN=GSTU6 PE=2 SV=2//2.05855e-63
LOC_Os10g38710	37	26	32	11	12	3	28.5472	9.26691	1.6232	0.00043422	0.01721	sp|Q06398|GSTU6_ORYSJ Probable glutathione S-transferase GSTU6 OS=Oryza sativa subsp. japonica GN=GSTU6 PE=2 SV=2//1.3523e-66
LOC_Os10g38970	561	412	459	520	567	431	431.109	549.605	-0.35034	0.0015477	0.046032	sp|Q6DC39|DESI2_DANRE Desumoylating isopeptidase 2 OS=Danio rerio GN=desi2 PE=2 SV=1//2.69721e-16
LOC_Os10g39610	266182	204509	208823	155694	157025	148903	204985	168029	0.28681	0.00021058	0.0095262	sp|Q109B0|MT21A_ORYSJ Class II metallothionein-like protein 1A OS=Oryza sativa subsp. japonica GN=MT21A PE=2 SV=1//3.74089e-20
LOC_Os10g41838	133	106	135	4	6	7	113.043	6.1893	4.1909	3.9061e-36	3.8255e-33	sp|Q9FJJ4|FB298_ARATH F-box protein At5g62510 OS=Arabidopsis thaliana GN=At5g62510 PE=2 SV=1//1.33257e-10
LOC_Os10g41930	1569	1287	1516	1596	1838	1340	1323.1	1725.66	-0.38322	1.8307e-05	0.0012905	sp|Q9ZVJ5|SGGP_ARATH Haloacid dehalogenase-like hydrolase domain-containing protein Sgpp OS=Arabidopsis thaliana GN=SGPP PE=1 SV=2//5.02578e-28
LOC_Os10g42190	1766	1448	1455	1773	2200	1579	1412.88	2004	-0.50425	1.1958e-07	1.5633e-05	sp|Q8S7M7|PIRL5_ORYSJ Plant intracellular Ras-group-related LRR protein 5 OS=Oryza sativa subsp. japonica GN=IRL5 PE=2 SV=1//0
LOC_Os10g42610	1967	1594	2003	2043	2756	1970	1682.97	2440.02	-0.53588	1.2716e-06	0.00012585	-//-
LOC_Os10g42630	796	638	704	745	911	812	646.312	894.971	-0.46961	1.8832e-06	0.00017978	-//-
LOC_Os11g02080	5836	4659	6410	7938	9301	7581	5110.31	8989.04	-0.81476	8.0518e-25	6.0022e-22	-//-
LOC_Os11g02379	161	149	149	32	40	61	139.69	48.811	1.517	1.2624e-11	3.4022e-09	-//-
LOC_Os11g03780	362	276	294	191	181	182	281.064	202.044	0.47623	0.00049881	0.019226	sp|Q9SG80|ASD1_ARATH Alpha-L-arabinofuranosidase 1 OS=Arabidopsis thaliana GN=ASD1 PE=1 SV=1//0
LOC_Os11g04409	2448	1745	2241	2529	4230	2813	1934.9	3434.36	-0.82778	8.9353e-05	0.0047505	-//-
LOC_Os11g04570	668	539	555	303	345	396	532.792	380.976	0.48387	0.00032161	0.013527	sp|Q9LPR8|SCL3_ARATH Scarecrow-like protein 3 OS=Arabidopsis thaliana GN=SCL3 PE=2 SV=1//4.52578e-39
LOC_Os11g04670	109	66	65	138	182	115	71.5335	156.473	-1.1292	3.1022e-08	4.7671e-06	sp|O04973|LEU1A_SOLPN 2-isopropylmalate synthase A OS=Solanum pennellii GN=IPMSA PE=2 SV=1//0
LOC_Os11g05110	5586	4595	5526	5457	6208	5229	4754.08	6125.04	-0.36555	2.443e-06	0.00022407	sp|P22200|KPYC_SOLTU Pyruvate kinase, cytosolic isozyme OS=Solanum tuberosum PE=2 SV=1//1.89864e-125
LOC_Os11g05170	13982	11993	12568	18801	19886	13757	11688.3	18964.3	-0.69822	6.938e-06	0.00056269	-//-
LOC_Os11g05690	42	20	56	58	84	72	35.046	77.3705	-1.1425	4.8142e-05	0.0028444	sp|Q9SQZ0|CAAT7_ARATH Cationic amino acid transporter 7, chloroplastic OS=Arabidopsis thaliana GN=CAT7 PE=3 SV=1//0
LOC_Os11g07820	223	170	174	83	74	60	170.98	78.899	1.1157	1.0114e-09	2.0484e-07	-//-
LOC_Os11g07960	1220	935	1112	1409	1662	1332	985.629	1593.94	-0.69348	1.3254e-14	5.1029e-12	sp|Q8GSM7|HST_TOBAC Shikimate O-hydroxycinnamoyltransferase OS=Nicotiana tabacum GN=HST PE=1 SV=1//1.49918e-50
LOC_Os11g09010	850	747	800	828	861	799	727.707	904.876	-0.31436	0.0011384	0.036083	sp|Q9S745|PAD4_ARATH Lipase-like PAD4 OS=Arabidopsis thaliana GN=PAD4 PE=1 SV=1//2.00858e-15
LOC_Os11g09160	360	328	283	467	512	462	295.349	523.428	-0.82557	1.1622e-12	3.5717e-10	sp|Q2R9D2|Y1176_ORYSJ B3 domain-containing protein Os11g0197600 OS=Oryza sativa subsp. japonica GN=Os11g0197600 PE=2 SV=1//0
LOC_Os11g09170	193	151	169	241	245	237	154.905	263.245	-0.76502	2.1994e-07	2.7325e-05	-//-
LOC_Os11g09180	250	151	178	102	92	89	172.697	103.201	0.74278	1.0284e-05	0.00080068	-//-
LOC_Os11g09280	5346	3935	4658	6805	6903	6089	4197.35	7195.42	-0.7776	1.2882e-22	7.9179e-20	sp|Q53LQ0|PDI11_ORYSJ Protein disulfide isomerase-like 1-1 OS=Oryza sativa subsp. japonica GN=PDIL1-1 PE=2 SV=1//0
LOC_Os11g09350	116	91	140	297	405	356	104.83	383.018	-1.8694	8.3748e-31	7.3354e-28	-//-
LOC_Os11g09460	0	0	0	42	74	44	0	57.2217	#NAME?	2.0477e-24	1.4642e-21	-//-
LOC_Os11g09470	0	0	0	8	6	5	0	6.92964	#NAME?	0.00035015	0.014501	-//-
LOC_Os11g09474	97	79	78	114	183	146	76.8369	159.694	-1.0554	8.4679e-08	1.1589e-05	sp|Q9FJT1|FBD29_ARATH Putative FBD-associated F-box protein At5g56820 OS=Arabidopsis thaliana GN=At5g56820 PE=3 SV=2//2.07898e-12
LOC_Os11g09510	3	2	1	17	26	16	1.79381	21.1617	-3.5604	1.5539e-07	1.987e-05	-//-
LOC_Os11g09590	180	121	163	5	4	3	139.183	4.36507	4.9948	6.2235e-50	7.7874e-47	sp|Q9C8Y5|FBD6_ARATH FBD-associated F-box protein At1g66320 OS=Arabidopsis thaliana GN=At1g66320 PE=2 SV=1//1.40416e-06
LOC_Os11g09720	0	0	0	32	25	16	0	26.5038	#NAME?	3.7669e-12	1.0907e-09	sp|B0BN95|HARB1_RAT Putative nuclease HARBI1 OS=Rattus norvegicus GN=Harbi1 PE=2 SV=1//8.20178e-12
LOC_Os11g09820	31	19	15	0	0	0	19.3682	0	Inf	6.1671e-10	1.2938e-07	-//-
LOC_Os11g09830	1	1	0	48	78	45	0.613271	61.1929	-6.6407	5.0904e-25	3.8771e-22	-//-
LOC_Os11g09979	20	22	32	619	934	624	22.6582	782.337	-5.1097	3.0913e-58	4.709e-55	-//-
LOC_Os11g10060	461	325	382	428	537	506	350.99	533.896	-0.60513	1.5646e-07	1.9934e-05	sp|Q8W234|SEUSS_ARATH Transcriptional corepressor SEUSS OS=Arabidopsis thaliana GN=SEU PE=1 SV=1//2.21188e-25
LOC_Os11g10180	103	68	95	31	33	25	79.7345	32.233	1.3067	6.5933e-07	7.1297e-05	sp|Q9C8Y8|FDL7_ARATH Putative F-box/FBD/LRR-repeat protein At1g66290 OS=Arabidopsis thaliana GN=At1g66290 PE=3 SV=1//6.83262e-08
LOC_Os11g10470	351	239	291	353	338	297	264.336	359.362	-0.44307	0.00067837	0.024477	-//-
LOC_Os11g10500	226	178	239	0	1	0	194.257	0.329169	9.2049	4.5725e-84	1.068e-80	sp|P10978|POLX_TOBAC Retrovirus-related Pol polyprotein from transposon TNT 1-94 OS=Nicotiana tabacum PE=2 SV=1//9.87629e-89
LOC_Os11g10510	1446	999	1583	3432	4411	3147	1210.39	3964.27	-1.7116	4.5226e-35	4.1698e-32	sp|Q0ITW7|ADH2_ORYSJ Alcohol dehydrogenase 2 OS=Oryza sativa subsp. japonica GN=ADH2 PE=2 SV=2//9.56571e-44
LOC_Os11g10760	646	493	544	255	243	256	507.593	275.214	0.88312	9.2328e-14	3.1104e-11	sp|Q7XA42|RGA1_SOLBU Putative disease resistance protein RGA1 OS=Solanum bulbocastanum GN=RGA1 PE=2 SV=2//7.73939e-10
LOC_Os11g10770	311	259	291	177	146	175	260.743	182.528	0.51451	0.00026223	0.011441	sp|Q7XA39|RGA4_SOLBU Putative disease resistance protein RGA4 OS=Solanum bulbocastanum GN=RGA4 PE=2 SV=1//6.54619e-69
LOC_Os11g10780	55	34	26	66	59	69	34.2786	71.008	-1.0507	0.00012601	0.0062621	sp|Q8L7S0|ULP2B_ARATH Probable ubiquitin-like-specific protease 2B OS=Arabidopsis thaliana GN=ULP2B PE=1 SV=3//3.49007e-09
LOC_Os11g11770	1	0	0	43	39	39	0.264303	44.1489	-7.384	6.0952e-22	3.6819e-19	sp|Q39214|RPM1_ARATH Disease resistance protein RPM1 OS=Arabidopsis thaliana GN=RPM1 PE=1 SV=1//3.14769e-18
LOC_Os11g11810	0	0	0	208	230	234	0	244.673	#NAME?	9.8212e-115	4.9156e-111	sp|Q9STE5|R13L2_ARATH Putative disease resistance RPP13-like protein 2 OS=Arabidopsis thaliana GN=RPP13L2 PE=3 SV=1//2.66137e-46
LOC_Os11g11890	7	6	4	163	206	162	5.15578	191.967	-5.2185	4.1484e-73	7.6496e-70	sp|O23082|Y4960_ARATH Putative receptor-like protein kinase At4g00960 OS=Arabidopsis thaliana GN=At4g00960 PE=3 SV=2//2.26914e-52
LOC_Os11g11920	1	1	0	64	84	59	0.613271	74.6211	-6.9269	7.9566e-36	7.5342e-33	sp|Q38834|R13L4_ARATH Disease resistance RPP13-like protein 4 OS=Arabidopsis thaliana GN=RPP13L4 PE=1 SV=2//1.08581e-44
LOC_Os11g11940	4	0	1	74	110	88	1.36018	98.1541	-6.1732	1.6581e-43	1.7605e-40	sp|Q39214|RPM1_ARATH Disease resistance protein RPM1 OS=Arabidopsis thaliana GN=RPM1 PE=1 SV=1//2.98452e-32
LOC_Os11g11960	8	8	9	85	118	124	7.63283	118.842	-3.9607	2.0384e-24	1.4642e-21	sp|Q39214|RPM1_ARATH Disease resistance protein RPM1 OS=Arabidopsis thaliana GN=RPM1 PE=1 SV=1//1.19298e-94
LOC_Os11g11970	0	0	0	5	5	7	0	6.23821	#NAME?	0.00083522	0.028857	-//-
LOC_Os11g11980	27	16	17	30	46	35	17.87	39.994	-1.1622	0.0011642	0.03668	-//-
LOC_Os11g13980	1427	1241	1539	4368	4395	2764	1276.49	4165.05	-1.7062	1.9413e-09	3.7371e-07	sp|Q53M11|HS219_ORYSJ 21.9 kDa heat shock protein OS=Oryza sativa subsp. japonica GN=HSP21.9 PE=2 SV=1//4.21021e-70
LOC_Os11g23080	1339	950	1103	1130	1315	1043	1019.59	1262.68	-0.3085	0.00083799	0.028898	-//-
LOC_Os11g24070	14435	9671	9818	7258	6298	5723	10164.6	7026.27	0.53272	0.0007023	0.025083	sp|Q0IQK9|NLTP1_ORYSJ Non-specific lipid-transfer protein 1 OS=Oryza sativa subsp. japonica GN=LTP PE=1 SV=1//1.13089e-41
LOC_Os11g25780	5020	3891	3910	2472	2886	2779	3869.22	2957.28	0.38777	1.0069e-05	0.00078572	-//-
LOC_Os11g26150	366	327	370	337	456	363	322.944	417.631	-0.37095	0.0012927	0.040188	sp|Q0D847|WNK3_ORYSJ Probable serine/threonine-protein kinase WNK3 OS=Oryza sativa subsp. japonica GN=WNK3 PE=2 SV=1//1.55293e-103
LOC_Os11g30560	136	97	97	130	160	132	99.1825	152.769	-0.62319	0.00051006	0.019595	sp|P0DKC6|HSD1B_ARATH 11-beta-hydroxysteroid dehydrogenase 1B OS=Arabidopsis thaliana GN=HSD1 PE=1 SV=1//4.047e-95
LOC_Os11g30760	372	319	296	365	508	330	299.318	432.596	-0.53134	0.00062564	0.023025	-//-
LOC_Os11g31060	2911	2451	2660	5037	6470	3785	2430.59	5495.11	-1.1768	6.4299e-08	9.0838e-06	-//-
LOC_Os11g31330	555	402	379	219	218	171	401.796	220.564	0.86527	2.1311e-08	3.4349e-06	sp|Q9FY93|NAC83_ARATH NAC domain-containing protein 83 OS=Arabidopsis thaliana GN=NAC083 PE=1 SV=1//2.36859e-30
LOC_Os11g31540	9	2	13	15	28	18	7.01518	21.8359	-1.6381	0.0016673	0.048558	sp|Q94AG2|SERK1_ARATH Somatic embryogenesis receptor kinase 1 OS=Arabidopsis thaliana GN=SERK1 PE=1 SV=2//2.17094e-54
LOC_Os11g32060	7	9	6	0	0	0	6.80861	0	Inf	0.00086735	0.029676	sp|P04323|POL3_DROME Retrovirus-related Pol polyprotein from transposon 17.6 OS=Drosophila melanogaster GN=pol PE=3 SV=1//3.18818e-76
LOC_Os11g32110	740	588	657	694	822	702	599.824	803.934	-0.42254	2.5884e-05	0.0017242	sp|Q2R3F5|ARFW_ORYSJ Auxin response factor 23 OS=Oryza sativa subsp. japonica GN=ARF23 PE=1 SV=2//0
LOC_Os11g34860	748	613	724	679	874	691	630.961	811.133	-0.36239	0.00021668	0.009758	sp|Q3EC11|ZDHC2_ARATH Probable protein S-acyltransferase 23 OS=Arabidopsis thaliana GN=PAT23 PE=2 SV=2//0
LOC_Os11g35300	48	41	42	9	21	7	39.7187	13.0172	1.6094	5.1434e-05	0.0029984	-//-
LOC_Os11g36450	124	110	118	139	170	160	106.91	170.271	-0.67144	7.9172e-05	0.0043006	sp|Q67XX3|FB252_ARATH F-box protein At5g06550 OS=Arabidopsis thaliana GN=At5g06550 PE=2 SV=1//0
LOC_Os11g37230	1109	888	972	1145	1475	970	897.475	1292.84	-0.5266	3.2486e-05	0.0020657	sp|Q8LPN7|RNG1L_ARATH E3 ubiquitin-protein ligase RING1-like OS=Arabidopsis thaliana GN=At3g19950 PE=1 SV=1//3.48033e-09
LOC_Os11g37270	232992	149466	154542	82895	95476	105221	160560	103384	0.6351	0.00020445	0.0093634	-//-
LOC_Os11g37759	1417	1079	1272	747	869	785	1136.42	871.481	0.38296	4.5469e-05	0.0027232	sp|Q9STE5|R13L2_ARATH Putative disease resistance RPP13-like protein 2 OS=Arabidopsis thaliana GN=RPP13L2 PE=3 SV=1//4.68841e-06
LOC_Os11g38250	57	54	63	80	138	77	52.9962	105.393	-0.99182	0.00056583	0.021339	-//-
LOC_Os11g38260	1227	1055	1095	1267	1348	1032	1024.21	1321.1	-0.36723	0.00018385	0.0085886	sp|Q9LW57|PAP6_ARATH Probable plastid-lipid-associated protein 6, chloroplastic OS=Arabidopsis thaliana GN=PAP6 PE=1 SV=1//1.17867e-84
LOC_Os11g40030	182	152	127	70	55	87	139.623	78.1515	0.83719	0.0007134	0.025427	sp|Q2R185|KRP3_ORYSJ Cyclin-dependent kinase inhibitor 3 OS=Oryza sativa subsp. japonica GN=KRP3 PE=2 SV=2//1.36664e-48
LOC_Os11g40080	618	391	493	312	273	315	449.146	329.413	0.44729	0.00095556	0.031794	sp|Q9FMN2|PAH2_ARATH Phosphatidate phosphatase PAH2 OS=Arabidopsis thaliana GN=PAH2 PE=1 SV=1//1.98292e-35
LOC_Os11g40530	11633	8285	8378	4410	3813	3406	8504.06	4237.16	1.0051	5.1564e-13	1.613e-10	sp|P83506|NLTP2_MAIZE Probable non-specific lipid-transfer protein 2 OS=Zea mays PE=1 SV=1//3.94484e-18
LOC_Os11g40590	1238	797	960	495	420	447	896.179	497.941	0.84781	2.854e-11	7.407e-09	sp|Q9SZJ2|GRDP2_ARATH Glycine-rich domain-containing protein 2 OS=Arabidopsis thaliana GN=GRDP2 PE=2 SV=1//8.02547e-171
LOC_Os11g41770	775	511	626	54	59	46	572.812	57.5931	3.3141	4.9141e-107	1.5652e-103	sp|P15268|MOSA_MAIZE Autonomous transposable element EN-1 mosaic protein OS=Zea mays PE=2 SV=1//3.5387e-22
LOC_Os11g41780	63	56	74	7	7	3	58.6125	6.10874	3.2623	8.4334e-16	3.6478e-13	-//-
LOC_Os11g42410	32	37	35	7	17	9	31.9732	11.7164	1.4483	0.00092313	0.031002	-//-
LOC_Os11g42850	513	362	393	267	299	230	380.978	288.148	0.4029	0.0011344	0.036021	-//-
LOC_Os11g44750	205	122	172	541	885	280	148.866	603.935	-2.0204	0.0015819	0.046811	sp|Q9T058|Y4119_ARATH G-type lectin S-receptor-like serine/threonine-protein kinase At4g11900 OS=Arabidopsis thaliana GN=At4g11900 PE=2 SV=1//4.19519e-53
LOC_Os11g44960	33	37	30	5	0	0	30.7227	1.89041	4.0225	8.1141e-11	2.0452e-08	sp|Q7XA39|RGA4_SOLBU Putative disease resistance protein RGA4 OS=Solanum bulbocastanum GN=RGA4 PE=2 SV=1//1.00621e-108
LOC_Os11g45040	19	10	16	0	0	1	13.3588	0.385994	5.1131	3.8347e-06	0.00033672	-//-
LOC_Os11g45050	57	53	67	5	1	3	53.8591	3.37756	3.9951	6.9048e-18	3.4559e-15	sp|Q7XA39|RGA4_SOLBU Putative disease resistance protein RGA4 OS=Solanum bulbocastanum GN=RGA4 PE=2 SV=1//2.33098e-109
LOC_Os11g45180	173	108	143	8	2	4	126.737	5.22697	4.5997	1.0647e-43	1.1657e-40	sp|Q7XA39|RGA4_SOLBU Putative disease resistance protein RGA4 OS=Solanum bulbocastanum GN=RGA4 PE=2 SV=1//2.39518e-105
LOC_Os11g45200	60	51	55	1	0	0	50.3185	0.378083	7.0562	6.758e-23	4.3049e-20	sp|P04323|POL3_DROME Retrovirus-related Pol polyprotein from transposon 17.6 OS=Drosophila melanogaster GN=pol PE=3 SV=1//6.30149e-93
LOC_Os11g45220	29	12	14	2	1	2	16.0939	1.85732	3.1152	2.9821e-05	0.0019313	sp|Q8GT41|PLA1_PLAAC Putative invertase inhibitor OS=Platanus acerifolia PE=1 SV=1//8.80301e-06
LOC_Os11g47520	1172	749	918	508	432	599	849.26	565.477	0.58674	0.00072358	0.025711	sp|Q53NL5|XIP2_ORYSJ Xylanase inhibitor protein 2 OS=Oryza sativa subsp. japonica GN=Chib3H-h PE=1 SV=1//0
LOC_Os11g47600	636	478	661	753	861	844	535.162	893.889	-0.74012	1.3997e-11	3.7435e-09	sp|Q7GCM7|XIP1_ORYSJ Xylanase inhibitor protein 1 OS=Oryza sativa subsp. japonica GN=RIXI PE=1 SV=1//1.68118e-88
LOC_Os11g47820	2711	2506	2648	2821	2992	2771	2393.28	3121.03	-0.38303	3.9802e-06	0.00034775	sp|P52409|E13B_WHEAT Glucan endo-1,3-beta-glucosidase OS=Triticum aestivum GN=GLC1 PE=2 SV=1//0
LOC_Os12g01210	115	88	113	117	163	122	95.3388	144.981	-0.60473	0.00075857	0.026738	sp|Q9SF38|PP222_ARATH Pentatricopeptide repeat-containing protein At3g09650, chloroplastic OS=Arabidopsis thaliana GN=HCF152 PE=2 SV=1//0
LOC_Os12g01930	408	325	331	383	470	340	321.531	430.753	-0.4219	0.00030973	0.013169	-//-
LOC_Os12g02040	5408	4450	5511	6249	7719	6557	4651.89	7434.45	-0.67641	3.4224e-18	1.7378e-15	-//-
LOC_Os12g02320	54525	34063	37729	24516	18441	16617	37728.5	21753.3	0.79442	5.7427e-05	0.0032822	sp|Q0IQK9|NLTP1_ORYSJ Non-specific lipid-transfer protein 1 OS=Oryza sativa subsp. japonica GN=LTP PE=1 SV=1//2.36732e-34
LOC_Os12g02530	116	79	116	46	39	53	93.3713	50.6871	0.88136	8.9615e-05	0.0047572	sp|Q682S0|RPT2_ARATH Root phototropism protein 2 OS=Arabidopsis thaliana GN=RPT2 PE=1 SV=2//1.32288e-119
LOC_Os12g02810	310	227	268	275	403	304	242.344	353.97	-0.54657	1.7546e-05	0.0012469	sp|Q8GXZ3|Y5102_ARATH Serine/threonine-protein kinase At5g01020 OS=Arabidopsis thaliana GN=At5g01020 PE=1 SV=1//3.0345e-167
LOC_Os12g04204	1689	1304	1696	1898	2874	1913	1415.29	2402.04	-0.76316	8.4491e-06	0.00066974	-//-
LOC_Os12g04320	34	18	20	0	4	1	21.327	1.70267	3.6468	3.1464e-07	3.7495e-05	sp|Q9M1V2|SOT5_ARATH Cytosolic sulfotransferase 5 OS=Arabidopsis thaliana GN=SOT5 PE=1 SV=1//2.41605e-81
LOC_Os12g05030	1	2	1	8	16	6	1.2652	10.6073	-3.0676	0.00060992	0.022672	-//-
LOC_Os12g05110	2593	2137	2384	2501	3073	2551	2153.35	2941.79	-0.45012	3.4551e-08	5.2404e-06	sp|P22200|KPYC_SOLTU Pyruvate kinase, cytosolic isozyme OS=Solanum tuberosum PE=2 SV=1//1.90579e-126
LOC_Os12g05440	460	315	443	520	592	483	365.717	577.906	-0.66011	5.1907e-09	9.4228e-07	sp|Q9ZUX1|C94C1_ARATH Cytochrome P450 94C1 OS=Arabidopsis thaliana GN=CYP94C1 PE=2 SV=1//2.3595e-165
LOC_Os12g05529	12	13	6	77	78	26	9.52599	64.8234	-2.7666	0.0002657	0.011579	-//-
LOC_Os12g06550	131	91	107	318	346	144	98.7968	289.706	-1.5521	0.0010665	0.034535	-//-
LOC_Os12g07270	345	326	312	189	200	203	299.472	215.648	0.47374	0.00060625	0.02262	sp|Q93YR2|BASS1_ARATH Probable sodium/metabolite cotransporter BASS1, chloroplastic OS=Arabidopsis thaliana GN=BASS1 PE=2 SV=1//2.35525e-49
LOC_Os12g09540	384	259	415	467	573	422	317.605	528.068	-0.73349	3.55e-08	5.3611e-06	sp|P52420|PUR2_ARATH Phosphoribosylamine--glycine ligase, chloroplastic OS=Arabidopsis thaliana GN=PUR2 PE=2 SV=2//0
LOC_Os12g09640	72	58	83	109	104	83	64.4159	107.482	-0.73861	0.00045775	0.018	sp|Q2QWE3|P2C77_ORYSJ Probable protein phosphatase 2C 77 OS=Oryza sativa subsp. japonica GN=Os12g0198200 PE=3 SV=1//0
LOC_Os12g11860	22	24	18	6	5	3	19.6432	5.07232	1.9533	0.00091667	0.030851	sp|Q9C9H7|RLP12_ARATH Receptor-like protein 12 OS=Arabidopsis thaliana GN=RLP12 PE=2 SV=2//3.42674e-14
LOC_Os12g12370	1978	1465	1604	1122	1154	921	1519.98	1159.57	0.39046	1.221e-05	0.000918	sp|O80565|OEP37_ARATH Outer envelope pore protein 37, chloroplastic OS=Arabidopsis thaliana GN=OEP37 PE=2 SV=2//1.86928e-81
LOC_Os12g13910	846	734	800	785	1146	787	722.113	977.799	-0.43731	0.0011728	0.036884	-//-
LOC_Os12g14070	3031	2356	2639	1773	2040	1708	2422.79	2001.12	0.27586	0.0011308	0.035952	sp|Q02028|HSP7S_PEA Stromal 70 kDa heat shock-related protein, chloroplastic OS=Pisum sativum GN=HSP70 PE=2 SV=1//0
LOC_Os12g15780	343	260	321	24	33	35	278.639	33.4463	3.0585	9.3337e-57	1.3626e-53	sp|P0CT39|TF26_SCHPO Transposon Tf2-6 polyprotein OS=Schizosaccharomyces pombe (strain 972 / ATCC 24843) GN=Tf2-6 PE=3 SV=1//3.31677e-81
LOC_Os12g16880	474	317	379	240	147	132	350.725	190.079	0.88374	0.00011873	0.0059852	sp|P20698|PRO28_ORYSJ Prolamin PPROL 17D OS=Oryza sativa subsp. japonica GN=Os12g0269200 PE=2 SV=2//2.42923e-33
LOC_Os12g16890	65777	46171	48246	35263	32114	28298	48114	34826.1	0.46629	0.00012729	0.006308	sp|P20698|PRO28_ORYSJ Prolamin PPROL 17D OS=Oryza sativa subsp. japonica GN=Os12g0269200 PE=2 SV=2//8.67851e-54
LOC_Os12g17030	189	142	155	99	91	75	146.466	96.3341	0.60445	0.0008544	0.029329	sp|P20698|PRO28_ORYSJ Prolamin PPROL 17D OS=Oryza sativa subsp. japonica GN=Os12g0269200 PE=2 SV=2//5.91751e-11
LOC_Os12g18110	224	192	228	251	276	240	195.281	278.388	-0.51154	0.00021177	0.0095613	sp|P57758|CTNS_ARATH Cystinosin homolog OS=Arabidopsis thaliana GN=At5g40670 PE=2 SV=1//1.08789e-124
LOC_Os12g19304	321	210	247	299	347	239	232.956	319.521	-0.45585	0.00060855	0.022672	sp|Q2QTL0|NADA_ORYSJ Quinolinate synthase, chloroplastic OS=Oryza sativa subsp. japonica GN=Os12g0290150 PE=3 SV=2//0
LOC_Os12g21789	1761	1393	1540	1039	987	938	1418.11	1079.78	0.39323	1.1621e-05	0.00088129	-//-
LOC_Os12g24050	96	64	63	1	3	5	66.7937	3.29556	4.3411	2.6923e-23	1.814e-20	sp|P0CT39|TF26_SCHPO Transposon Tf2-6 polyprotein OS=Schizosaccharomyces pombe (strain 972 / ATCC 24843) GN=Tf2-6 PE=3 SV=1//2.40398e-147
LOC_Os12g24790	21	30	31	6	5	5	25.4112	5.84431	2.1204	6.1155e-05	0.0034614	-//-
LOC_Os12g25200	87	101	115	44	18	28	93.0808	33.3685	1.48	4.8136e-05	0.0028444	sp|P92941|CLCA_ARATH Chloride channel protein CLC-a OS=Arabidopsis thaliana GN=CLC-A PE=1 SV=2//2.40141e-33
LOC_Os12g28015	1575	1325	1451	1528	1849	1474	1318.26	1755.3	-0.41308	1.4932e-06	0.00014451	-//-
LOC_Os12g34350	1681	1164	1312	844	875	802	1247.98	916.692	0.44509	9.8877e-07	0.00010071	-//-
LOC_Os12g35590	901	629	827	778	1020	856	708.188	960.311	-0.43937	7.1062e-06	0.00057367	-//-
LOC_Os12g35610	4833	4282	5256	5110	5573	5783	4364.03	5998.66	-0.45898	0.00032087	0.013512	sp|Q948T9|RBOHB_SOLTU Respiratory burst oxidase homolog protein B OS=Solanum tuberosum GN=RBOHB PE=1 SV=1//0
LOC_Os12g38140	304	345	402	915	1141	591	322.533	949.65	-1.5579	1.484e-06	0.00014402	-//-
LOC_Os12g38640	429	425	421	613	681	461	389.245	633.872	-0.70351	1.679e-05	0.001203	-//-
LOC_Os12g39620	1843	1392	1776	1113	1132	1144	1510.94	1235	0.29093	0.00082997	0.028791	sp|Q9SZA7|DRL29_ARATH Probable disease resistance protein At4g33300 OS=Arabidopsis thaliana GN=At4g33300 PE=2 SV=3//0
LOC_Os12g39890	62	19	34	3	3	5	33.3179	4.05172	3.0397	7.0208e-05	0.0038982	-//-
LOC_Os12g40419	636	459	508	326	344	344	482.178	369.271	0.38489	0.00063956	0.023414	sp|Q8RY67|WAKLO_ARATH Wall-associated receptor kinase-like 14 OS=Arabidopsis thaliana GN=WAKL14 PE=2 SV=2//2.32693e-127
LOC_Os12g40510	710	452	516	338	366	344	501.717	381.05	0.3969	0.00031258	0.013275	sp|Q3HRP5|CNBL2_ORYSJ Calcineurin B-like protein 2 OS=Oryza sativa subsp. japonica GN=CBL2 PE=2 SV=1//4.28537e-159
LOC_Os12g40840	403	316	437	362	504	407	349.183	459.867	-0.39723	0.0014842	0.044711	-//-
LOC_Os12g42200	1153	1003	1117	1049	1320	1067	993.166	1242.97	-0.32368	0.00027169	0.011766	sp|Q9LUN4|CHX19_ARATH Cation/H(+) antiporter 19 OS=Arabidopsis thaliana GN=CHX19 PE=2 SV=1//0
LOC_Os12g42860	2211	1854	2202	2516	2772	2473	1898.48	2818.27	-0.56996	7.0022e-12	1.9946e-09	sp|Q8LGJ5|PCO2_ARATH Plant cysteine oxidase 2 OS=Arabidopsis thaliana GN=PCO2 PE=1 SV=1//1.31295e-22
LOC_Os12g44200	0	0	1	8	10	2	0.302963	7.08834	-4.5482	0.0013553	0.041763	sp|P10978|POLX_TOBAC Retrovirus-related Pol polyprotein from transposon TNT 1-94 OS=Nicotiana tabacum PE=2 SV=1//2.10267e-96
Novel00032	299	216	245	298	324	268	228.63	322.766	-0.49748	0.00018996	0.008815	--	hypothetical protein OsI_01916 [Oryza sativa Indica Group]
Novel00036	263	196	211	101	162	125	201.835	139.761	0.53021	0.0010095	0.033147	-//-
Novel00107	220	165	144	17	20	19	159.353	20.3447	2.9695	2.9946e-28	2.498e-25	--	Os03g0809400, partial [Oryza sativa Japonica Group]>gi|255674995|dbj|BAH92411.1| Os03g0809400, partial [Oryza sativa Japonica Group]
Novel00120	48	33	19	52	65	47	29.9588	59.198	-0.98257	0.00063563	0.023319	--	Putative retroelement [Oryza sativa Japonica Group]
Novel00146	65	38	52	101	143	94	46.1945	121.541	-1.3956	1.5507e-10	3.6052e-08	--	Os01g0824350, partial [Oryza sativa Japonica Group]>gi|255673832|dbj|BAH91361.1| Os01g0824350, partial [Oryza sativa Japonica Group]
Novel00159	72	42	55	19	17	7	50.3494	15.4814	1.7014	9.0376e-07	9.3959e-05	--	PREDICTED: mitochondrial import inner membrane translocase subunit Tim13-like [Oryza brachyantha]
Novel00174	4	2	6	106	141	130	3.57293	136.669	-5.2574	4.3785e-54	5.9002e-51	--	Hypothetical protein [Oryza sativa Japonica Group]
Novel00175	452	446	465	577	595	455	415.982	589.636	-0.5033	0.00022107	0.0099045	--	Os10g0329501, partial [Oryza sativa Japonica Group]>gi|255679301|dbj|BAH94811.1| Os10g0329501, partial [Oryza sativa Japonica Group]
Novel00176	156	98	178	0	0	0	129.358	0	Inf	1.0006e-30	8.5503e-28	--	Hypothetical protein [Oryza sativa Japonica Group]
Novel00181	40	33	34	1	0	3	32.3888	1.53606	4.3982	2.9686e-12	8.8143e-10	--	hypothetical protein OsI_37763 [Oryza sativa Indica Group]
Novel00203	19	10	18	0	0	0	13.9648	0	Inf	2.4173e-07	2.9717e-05	--	putative transposase [Oryza sativa Japonica Group]
Novel00209	10	4	15	0	0	0	8.58335	0	Inf	0.00020716	0.009444	-//-
Novel00213	79	82	65	25	28	24	69.1879	27.9326	1.3086	5.1453e-06	0.0004323	-//-
Novel00217	1	4	3	164	219	159	2.56906	195.467	-6.2495	4.3517e-83	9.4251e-80	--	hypothetical protein LOC_Os12g33750 [Oryza sativa Japonica Group]
Novel00243	64	47	64	1	6	0	52.7065	2.35309	4.4853	9.6426e-19	5.1975e-16	--	WRKY17 [Oryza sativa Japonica Group]
Novel00261	383	272	347	4	8	1	301.275	4.53167	6.0549	9.1162e-109	3.9924e-105	--	hypothetical protein OsI_12422 [Oryza sativa Indica Group]
Novel00263	6555	5185	5843	3529	3239	4040	5312.12	3959.85	0.42384	0.0013218	0.040947	--	hypothetical protein OsJ_34202 [Oryza sativa Japonica Group]
Novel00273	271	206	213	122	82	113	208.045	116.735	0.83365	1.3064e-06	0.00012893	--	Os11g0629100 [Oryza sativa Japonica Group]>gi|77552142|gb|ABA94939.1| hypothetical protein LOC_Os11g41120 [Oryza sativa Japonica Group]>gi|255680289|dbj|BAH95395.1| Os11g0629100 [Oryza sativa Japonica Group]
Novel00289	282	177	264	284	386	263	216.283	335.951	-0.63533	2.1936e-05	0.0014982	-//-
Novel00299	1	0	0	70	76	55	0.264303	72.7123	-8.1039	3.9308e-36	3.8255e-33	--	hypothetical protein [Oryza sativa Japonica Group]
Novel00419	929	656	784	112	130	121	711.983	131.842	2.433	8.848e-82	1.7222e-78	--	hypothetical protein OsJ_31079 [Oryza sativa Japonica Group]
Novel00421	2193	1617	1761	1339	1268	1179	1677.41	1378.73	0.2829	0.00092309	0.031002	--	retrotransposon protein, putative, unclassified [Oryza sativa Japonica Group]
Novel00422	105	84	122	118	146	136	94.0266	145.168	-0.62658	0.00058293	0.021867	-//-
Novel00455	132	58	71	190	254	119	76.6385	201.378	-1.3938	0.00039567	0.016045	--	Os01g0553000 [Oryza sativa Japonica Group]>gi|57900490|dbj|BAD87979.1| unknown protein [Oryza sativa Japonica Group]>gi|255673354|dbj|BAH91143.1| Os01g0553000 [Oryza sativa Japonica Group]
Novel00554	68	20	54	66	82	88	41.312	85.9128	-1.0563	0.0011027	0.035379	-//-
Novel00562	523	492	508	718	672	611	463.828	728.507	-0.65135	4.9688e-07	5.5976e-05	-//-
Novel00574	301	260	283	36	46	31	256.025	40.7185	2.6525	5.0454e-44	5.8924e-41	--	Os10g0482601, partial [Oryza sativa Japonica Group]>gi|255679503|dbj|BAH94941.1| Os10g0482601, partial [Oryza sativa Japonica Group]
Novel00597	562	404	548	474	672	562	455.545	617.341	-0.43847	0.00040228	0.016258	--	Os03g0745400, partial [Oryza sativa Japonica Group]>gi|113549715|dbj|BAF13158.1| Os03g0745400, partial [Oryza sativa Japonica Group]
Novel00608	225	175	204	120	108	86	182.342	114.116	0.67615	5.6828e-05	0.0032533	-//-
Novel00637	92	62	65	32	36	26	65.6445	33.9846	0.94979	0.00051964	0.019854	--	hypothetical protein OsI_07540 [Oryza sativa Indica Group]
Novel00644	2896	2145	2140	2705	2931	2231	2162.3	2848.66	-0.39772	0.00013485	0.006608	--	Os03g0561415, partial [Oryza sativa Japonica Group]>gi|255674638|dbj|BAH92225.1| Os03g0561415, partial [Oryza sativa Japonica Group]
Novel00721	450	350	371	418	518	417	353.474	489.507	-0.46973	4.0594e-05	0.0024821	--	H0124E07.4 [Oryza sativa Indica Group]
Novel00748	49	34	40	5	7	22	36.9343	12.6865	1.5417	9.8019e-05	0.005141	-//-
Novel00768	856	643	830	804	913	830	702.089	924.884	-0.39762	5.595e-05	0.0032188	--	H0303A11-B0406H05.7 [Oryza sativa Indica Group]
Novel00790	256	192	236	20	15	18	206.163	19.4471	3.4062	2.5706e-50	3.3357e-47	--	hypothetical protein [Oryza sativa Japonica Group]
Novel00800	50	47	55	7	12	4	46.2796	8.14058	2.5072	1.3678e-09	2.6923e-07	--	Os05g0425600 [Oryza sativa Japonica Group]>gi|53980860|gb|AAV24781.1| unknow protein [Oryza sativa Japonica Group]>gi|53981727|gb|AAV25004.1| unknow protein [Oryza sativa Japonica Group]>gi|113579148|dbj|BAF17511.1| Os05g0425600 [Oryza sativa Japonica Group]
Novel00830	138	108	136	152	222	160	115.365	192.303	-0.73717	5.482e-06	0.00045514	--	hypothetical protein OsI_19661 [Oryza sativa Indica Group]
Novel00854	99	53	68	149	254	122	65.2628	187.034	-1.519	0.00013664	0.0066581	-//-
Novel00861	33	58	25	2	1	3	36.5362	2.24332	4.0256	0.00040233	0.016258	--	Os01g0392400, partial [Oryza sativa Japonica Group]>gi|255673266|dbj|BAH91093.1| Os01g0392400, partial [Oryza sativa Japonica Group]
Novel00876	96	73	95	38	47	36	79.6292	43.7339	0.86455	0.00053085	0.020238	--	extensin -like [Oryza sativa Japonica Group]
Novel00883	14	14	24	0	0	0	15.8569	0	Inf	3.8037e-08	5.6468e-06	--	hypothetical protein [Oryza sativa Japonica Group]
Novel00931	632	578	675	682	737	691	573.243	767.172	-0.4204	2.9711e-05	0.0019277	--	hypothetical protein [Oryza sativa Japonica Group]
Novel00952	28	12	17	0	0	0	16.7385	0	Inf	9.7495e-09	1.6557e-06	--	expressed protein [Oryza sativa Japonica Group]
Novel00973	39	34	29	93	110	51	30.9586	91.0559	-1.5564	8.488e-05	0.0045472	--	hypothetical protein OsI_27061 [Oryza sativa Indica Group]
Novel00979	739	563	597	85	57	42	572.658	67.1114	3.093	3.0465e-98	8.2106e-95	-//-
Novel01057	739	526	636	653	845	657	571.561	778.634	-0.44604	1.1723e-05	0.00088708	--	Os01g0824350, partial [Oryza sativa Japonica Group]>gi|255673832|dbj|BAH91361.1| Os01g0824350, partial [Oryza sativa Japonica Group]
Novel01100	269	208	244	302	340	383	217.606	373.934	-0.78107	8.3181e-06	0.00066084	--	Os01g0824350, partial [Oryza sativa Japonica Group]>gi|255673832|dbj|BAH91361.1| Os01g0824350, partial [Oryza sativa Japonica Group]
Novel01152	32	31	15	1	1	1	23.8201	1.09325	4.4455	7.1108e-07	7.5495e-05	-//-
Novel01176	38	25	21	45	59	39	25.1299	51.4884	-1.0348	0.00081236	0.028236	-//-
